# Supplementary material for: Positive selection of HIV host factors and the evolution of lentivirus genes
Source: BMC Evol Biol. 2010 Jun 18;10:186. doi: 10.1186/1471-2148-10-186 (PMC2906474; doi:10.1186/1471-2148-10-186)
Supplement: Additional file 1 — list of all analyzed genes, scores and annotations. [file 1471-2148-10-186-S1.XLS]

## Sheet: full
Gene	Genebank ID	Accession	Site-based score (full)	Site-based rank (full)	Sliding window score (full)	Sliding window rank (full)	Site-based score (human-chimp)	Site-based rank (human-chimp)	Sliding window score (human-chimp)	Sliding window rank (human-chimp)	SNPs	Positively selected SNPs	Membrane	Innate immune response	Interactions
A2M	2	NP_000005.2	-	-	0.342783	190	-	-	0.103794	181	3	0	-	-	PR;Tat
ABCA1	19	NP_005493.2	-	-	0.0874282	586	-	-	0.0879	219	14	0	+	-	Nef
ABCC1	4363	NP_004987.1	1.11661	34	0.120005	494	0.0650177	22	0.0513556	333	11	0	+	-	Tat
ABCE1	6059	NP_002931.2	-	-	0.00101424	1014	-	-	0	594	0	0	-	-	Vif;Gag
ACE	1636	NP_000780.1	0.0766284	119	0.0848304	597	-	-	0	594	9	0	+	-	Env
ACOT8	10005	NP_005460.2	-	-	0.0478333	742	-	-	0.06416	285	1	0	-	-	Nef
ACTA2	59	NP_001604.1	-	-	0	1017	-	-	0	594	2	0	-	-	PR;gp41;RT;Tat;MA
ACTB	60	NP_001092.1	-	-	0.165154	394	-	-	0	594	0	0	-	-	Rev;MA;Tat;RT;PR;Nef;NC;gp41
ACTC1	70	NP_005150.1	-	-	0	1017	-	-	0	594	4	0	-	-	Tat;PR;MA;RT;gp41
ACTG1	71	NP_001605.1	-	-	0.0955417	561	-	-	0.2281	78	2	0	-	-	Nef;Vpr;NC;Tat;gp41;RT;MA;PR
ACTG2	72	NP_001606.1	-	-	0	1017	-	-	0	594	0	0	-	-	Tat;RT;gp41;PR;MA
ACTN1	87	NP_001093.1	-	-	0.00535043	985	-	-	0.00498605	581	2	0	-	-	PR
ACTN4	81	NP_004915.2	-	-	0	1017	-	-	0	594	2	1	-	-	gp41
ADA	100	NP_000013.2	-	-	0.0942011	567	-	-	0.13999	121	1	0	+	-	gp120
ADAR	103	NP_001102.2	-	-	0.577144	76	-	-	0.140867	120	0	0	-	+	gp120
ADARB1	104	NP_001103.1	-	-	0.0319691	821	-	-	0	594	8	1	-	+	gp120
ADARB2	105	NP_061172.1	-	-	0.294992	229	-	-	0.0890895	217	7	0	-	+	gp120
ADCY2	108	NP_065433.2	-	-	0.0428449	766	-	-	0.0186857	514	2	0	+	-	Nef;gp120;gp41;Tat
ADCY3	109	NP_004027.1	-	-	0.0389113	789	0	95	0.0213485	498	0	0	+	-	Tat;gp120;gp41;Nef
ADCY4	196883	NP_640340.2	-	-	0.120701	491	-	-	0	594	1	0	+	-	gp41;Nef;gp120;Tat
ADCY5	111	NP_899200.1	-	-	0.0417881	772	-	-	0.0226434	486	0	0	+	-	gp41;Tat;Nef;gp120
ADCY6	112	NP_056085.1	-	-	0.0684417	657	-	-	0	594	2	0	+	-	gp41;Tat;gp120;Nef
ADCY7	113	NP_001105.1	-	-	0.0564224	705	-	-	0.0260816	461	5	0	+	-	gp120;Tat;gp41;Nef
ADCY8	114	NP_001106.1	-	-	0.0232471	869	0.0104	69	0.0425983	369	4	0	+	-	gp120;Nef;Tat;gp41
ADCY9	115	NP_001107.2	-	-	0.10687	530	-	-	0.00765591	562	9	0	+	-	Tat;Nef;gp120;gp41
ADORA2A	135	NP_000666.2	-	-	0.0718788	646	-	-	0.0474136	351	1	0	+	-	Tat
AICDA	57379	NP_065712.1	-	-	0.195922	352	-	-	0.0397444	386	4	0	-	-	Vif
AIFM1	9131	NP_004199.1	0.8	45	0.167621	389	0.0769231	18	0.292836	61	1	0	+	-	Vpr;gp120
AKT1	207	NP_005154.2	-	-	0.0185038	895	0.00417537	87	0.0220879	490	3	0	+	-	gp120;Tat;Vpr
AKT2	208	NP_001617.1	-	-	0.0108209	946	-	-	0.014386	533	4	0	-	-	gp120;Vpr;Tat
ALG13	55849	NP_060936.1	-	-	0.236745	286	-	-	0.0403455	380	0	0	-	-	gp120
ALOX5	240	NP_000689.1	-	-	0.0613138	685	-	-	0.02035	503	1	0	+	-	gp120
ALPI	248	NP_001622.1	-	-	0.138489	450	-	-	0.0530769	327	0	0	+	-	gp120
ALPL	249	NP_000469.3	-	-	0.0824183	609	-	-	0.0499548	342	0	0	+	-	gp120
ALPP	250	NP_001623.3	-	-	0.161856	400	-	-	0.129315	140	0	0	+	-	gp120
AMD1	262	NP_001625.2	-	-	0	1017	-	-	0	594	1	0	-	-	Rev
ANXA2	302	NP_001002858.1	-	-	0.00349111	1000	-	-	0	594	0	0	+	-	Gag;Tat
AP1B1	162	NP_001118.2	-	-	0.180347	374	-	-	0	594	2	0	+	-	Nef
AP1G2	8906	NP_003908.1	-	-	0.326335	200	-	-	0.0936171	200	2	0	+	-	Nef;gp41
AP1M1	8907	NP_115882.1	-	-	0	1017	-	-	0	594	1	0	+	-	Nef;gp41
AP1M2	10053	NP_005489.2	-	-	0.0645318	672	-	-	0.0324081	425	2	0	+	-	gp41
AP1S1	1174	NP_001274.1	-	-	0	1017	-	-	0	594	0	0	+	-	gp41;Nef
AP1S2	8905	NP_003907.3	-	-	0.00868542	964	-	-	0.0694833	268	0	0	+	-	gp41;Nef
AP1S3	130340	NP_001034658.1	-	-	0.0458483	752	-	-	0	594	0	0	+	-	Nef
AP2A1	160	NP_055018.2	1.31818	28	0.872394	29	-	-	0.283335	62	0	0	+	-	gp41;Gag;Tat
AP2A2	161	NP_036437.1	-	-	0.0191512	891	-	-	0.0303845	434	3	0	+	-	gp41;Gag;Tat
AP2B1	163	NP_001273.1	-	-	0.0415725	775	-	-	0	594	4	0	+	-	Nef;Gag;gp41;Tat
AP2M1	1173	NP_004059.2	-	-	0	1017	-	-	0	594	0	0	+	-	Nef;Tat;gp41;Gag
AP2S1	1175	NP_004060.2	-	-	0.00939	956	-	-	0	594	0	0	+	-	gp41;Tat;Gag
AP3D1	8943	NP_003929.4	-	-	0.0509811	729	-	-	0.0363604	405	4	0	+	-	Nef;MA
AP3M2	10947	NP_006794.1	-	-	0.0643817	674	-	-	0	594	2	0	-	-	gp41
APAF1	317	NP_037361.1	-	-	0.134985	459	-	-	0.0371297	402	3	0	-	-	gp120
APLN	8862	NP_059109.3	-	-	0.610858	68	-	-	0	594	2	0	-	-	gp120
APOA1	335	NP_000030.1	-	-	0.165574	392	-	-	0	594	0	0	-	-	gp120;Nef
APOBEC3A	200315	NP_663745.1	-	-	0.423411	141	-	-	0.09116	208	0	0	-	-	Tat
APOBEC3B	9582	NP_004891.3	2.07349	14	0.913874	27	-	-	0.7155	15	1	0	-	-	Gag
APOBEC3C	27350	NP_055323.2	2.27513	11	1.04769	22	-	-	0	594	0	0	-	-	Vif
APOBEC3D	140564	NP_689639.1	5.01299	1	1.33316	9	-	-	0.865352	11	0	0	-	-	Vif
APOBEC3F	200316	NP_660341.2	3.8	5	1.29426	11	-	-	0.278169	63	6	0	-	+	Vif;Gag
APOBEC3G	60489	NP_068594.1	2.72152	8	1.39096	6	0.313291	6	0.220404	79	2	0	-	+	Vif;NC;p6;RT
APOE	348	NP_000032.1	-	-	0.170463	387	-	-	0.3065	56	2	0	+	-	Tat;gp120
APOH	350	NP_000033.1	-	-	0.335524	197	-	-	0.111962	159	7	0	-	-	Gag
APP	351	NP_000475.1	-	-	0.00442794	993	-	-	0	594	0	0	+	-	gp41;gp120;Tat;PR
ARC	23237	NP_056008.1	-	-	0.0140386	928	-	-	0	594	1	0	+	-	gp120
ARF1	375	NP_001649.1	-	-	0.266248	253	-	-	0	594	0	0	+	-	Nef
ARF6	382	NP_001654.1	-	-	0	1017	-	-	0	594	0	0	+	-	Nef;Gag
ARHGDIA	396	NP_004300.1	-	-	0.662717	60	-	-	0	594	0	0	-	-	Vpr;Tat
ARHGEF1	9138	NP_945353.1	0.295671	85	0.151855	418	0.00573888	82	0.0173574	518	2	0	+	+	gp41
ARHGEF6	9459	NP_004831.1	-	-	0.0860439	595	-	-	0.0576045	310	0	0	-	-	Nef
ARHGEF7	8874	NP_003890.1	-	-	0.0333986	811	-	-	0.0251647	466	6	0	-	-	Nef
ATF1	466	NP_005162.1	-	-	0.0679242	660	-	-	0	594	4	0	-	-	Vpr
ATF2	1386	NP_001871.2	-	-	0.00406437	997	-	-	0	594	0	0	-	-	gp120
ATF4	468	NP_001666.2	-	-	0.197996	347	-	-	0.0915167	207	1	0	+	-	Vpu
ATM	472	NP_000042.3	-	-	0.154947	412	-	-	0.13505	130	22	2	-	-	IN;Vpr;Rev
ATP6V1H	51606	NP_998784.1	-	-	0.248928	270	0.0705882	20	0.370533	46	1	0	+	-	Nef
ATR	545	NP_001175.1	-	-	0.0477264	744	-	-	0.0270857	456	0	0	-	-	Vpr;IN
B2M	567	NP_004039.1	-	-	0.487124	112	-	-	0	594	1	1	+	-	Tat
B3GALNT1	8706	NP_003772.1	0.484848	66	0.272068	246	-	-	0	594	0	0	+	-	Env
B3GALT1	8708	NP_066191.1	-	-	0	1017	-	-	0	594	0	0	+	-	Env
B3GALT4	8705	NP_003773.1	-	-	0.0815854	610	-	-	0	594	0	0	+	-	Env
B3GALT5	10317	NP_006048.1	-	-	0.202121	337	-	-	0.214608	82	5	0	+	-	Env
B4GALT2	8704	NP_003771.1	-	-	0.11676	509	-	-	0.038408	397	0	0	+	-	Env
B4GALT3	8703	NP_003770.1	-	-	0.0600245	691	-	-	0	594	0	0	+	-	Env
B4GALT4	8702	NP_003769.1	-	-	0.126171	482	-	-	0	594	0	0	+	-	Env
B4GALT6	9331	NP_004766.1	-	-	0.0090197	961	-	-	0	594	5	0	+	-	Env
BANF1	8815	NP_003851.1	-	-	0.840729	33	-	-	0	594	0	0	-	-	IN;MA;Gag
BAX	581	NP_620116.1	-	-	0.179554	376	-	-	0	594	1	0	+	-	Tat;Vpr;gp120
BBC3	27113	NP_055232.1	-	-	0.0739167	633	-	-	0	594	0	0	+	-	gp120
BCAR1	9564	NP_055382.2	-	-	0.0867469	591	-	-	0.0444222	362	3	1	+	-	Tat
BCL11B	64919	NP_612808.1	-	-	0.0102367	951	-	-	0	594	1	0	-	-	Tat
BCL2	596	NP_000624.2	-	-	0.113994	515	-	-	0	594	13	0	+	-	gp120;PR;Env;Tat;Vpr;Nef
BCL2A1	597	NP_004040.1	-	-	0.232926	293	-	-	0.0928083	202	4	0	-	-	Vpu
BCL2L1	598	NP_612815.1	-	-	0	1017	-	-	0	594	0	0	+	-	Vpr;Tat;Nef;Env;Vpu
BCL2L11	10018	NP_006529.1	0.810811	44	0.26581	254	-	-	0	594	0	0	+	-	Tat
BCL6	604	NP_001697.2	-	-	0.0550872	712	-	-	0.0408815	377	0	0	-	-	Tat
BID	637	NP_932070.1	-	-	0.230504	296	-	-	0	594	3	0	+	-	PR
BIRC2	329	NP_001157.1	-	-	0.0850098	596	-	-	0	594	3	0	-	-	Vpr
BIRC3	330	NP_001156.1	-	-	0.235545	288	-	-	0.10582	176	5	0	-	-	Tat
BIRC5	332	NP_001159.2	0.352113	79	0.388854	157	-	-	0	594	8	0	-	-	Vpr
BMP1	649	NP_001190.1	-	-	0.0729922	639	-	-	0.0843809	229	3	0	-	-	Tat
BMP2	650	NP_001191.1	-	-	0.145644	432	-	-	0.0732029	254	3	0	-	-	Tat
BMPR2	659	NP_001195.2	-	-	0.0472034	748	-	-	0	594	0	0	+	-	Tat
BRCA1	672	NP_009225.1	-	-	0.582577	74	-	-	0	594	27	5	-	-	Vpr
BSG	682	NP_001719.2	0.25522	92	0.779525	39	-	-	0.384837	43	7	0	+	-	Env
BTAF1	9044	NP_003963.1	0.0162338	145	0.0389603	788	0.0102814	70	0.0361489	406	2	0	-	-	Tat
BTRC	8945	NP_003930.1	-	-	0.0334965	809	-	-	0	594	6	0	-	-	Vpu
C1QA	712	NP_057075.1	-	-	0.58533	73	-	-	0	594	0	0	-	+	gp41;gp120
C1QBP	708	NP_001203.1	-	-	0.460295	125	-	-	0	594	0	0	+	-	Tat;Rev
C1QC	714	NP_758957.2	-	-	0.197119	351	-	-	0	594	0	0	-	+	gp41;gp120
C3	718	NP_000055.2	-	-	0.235456	289	0.0234657	46	0.308217	55	4	0	-	+	gp120;Nef;Env
C4B	721	NP_001002029	-	-	0.218291	314	-	-	0.102098	184	0	0	-	+	gp120
C5	727	NP_001726.2	-	-	0.16102	403	-	-	0.0299877	435	5	0	+	+	gp120
C5AR1	728	NP_001727.1	0.286533	87	0.221668	305	-	-	0.0194833	509	2	0	+	-	Nef;gp120
C9	735	NP_001728.1	0.232975	97	0.490922	105	-	-	0	594	0	0	+	+	gp120
CALM1	801	NP_008819.1	-	-	0	1017	-	-	0	594	5	0	-	-	Nef;gp41;PR;Env;MA
CALM2	805	NP_001734.1	-	-	0	1017	-	-	0	594	0	0	-	-	Nef;MA;gp41;Env
CALM3	808	NP_005175.2	-	-	0.01196	939	-	-	0	594	3	0	+	-	Nef;MA;gp41;Env
CALR	811	NP_004334.1	-	-	0.00320694	1003	-	-	0	594	1	1	+	-	Env
CAMK2A	815	NP_057065.2	-	-	0	1017	-	-	0	594	0	0	+	-	Tat
CANX	821	NP_001737.1	-	-	0.0792046	617	-	-	0.0896537	213	1	0	+	+	gp120;Env
CAPN3	825	NP_000061.1	-	-	0.612277	67	-	-	0.0580703	305	11	0	-	-	gp120
CASP1	834	NP_150634.1	1.16129	31	0.914939	26	-	-	0.3945	41	1	1	-	+	gp120;Vpr
CASP3	836	NP_004337.2	-	-	0.295682	228	-	-	0.0359538	409	0	0	+	-	Nef;gp120;Vpr;gp41;Tat;Vpu;PR
CASP6	839	NP_001217.2	-	-	0.174539	383	-	-	0.0553467	317	0	0	-	-	gp120
CASP8	841	NP_001219.2	-	-	0.426609	137	-	-	0.0400477	383	0	0	-	-	PR;Nef;Vpr;Tat
CASP9	842	NP_001220.2	-	-	0.254413	265	-	-	0	594	0	0	-	-	PR;Vpr;gp120;Nef
CAV1	857	NP_001744.2	-	-	0.0071625	976	-	-	0	594	0	0	+	-	gp41
CBL	867	NP_005179.2	-	-	0.0601741	690	-	-	0	594	7	0	+	-	Nef
CBX5	23468	NP_036249.1	-	-	0.0640071	676	-	-	0	594	1	0	-	-	Tat
CCL1	6346	NP_002972.1	-	-	1.3201	10	-	-	0	594	1	0	-	-	Tat;Vpr
CCL11	6356	NP_002977.1	1.14583	33	0.814942	36	-	-	0	594	2	0	-	-	gp120
CCL2	6347	NP_002973.1	-	-	0.424403	140	-	-	1.0845	8	2	1	+	-	gp120;Tat;Nef
CCL20	6364	NP_004582.1	-	-	0.581533	75	-	-	0.170375	101	0	0	-	-	gp120
CCL21	6366	NP_002980.1	-	-	0.320117	206	-	-	0	594	0	0	-	-	gp120
CCL22	6367	NP_002981.2	-	-	0.620821	64	-	-	0.10655	172	2	0	-	-	gp120
CCL3	6348	NP_002974.1	-	-	0.476192	117	-	-	0	594	1	0	-	-	Nef;MA;gp120;gp41;Tat;Vpr
CCL4	6351	NP_002975.1	-	-	0.803633	37	-	-	1.26093	5	0	0	-	-	gp120;Nef;gp41;Vpr;Tat
CCL5	6352	NP_002976.2	-	-	0.227283	299	-	-	0	594	2	0	-	-	Tat;gp41;gp120;Vpr;Nef
CCL7	6354	NP_006264.2	-	-	0.6871	52	-	-	1.1818	7	0	0	-	-	Tat;gp120
CCL8	6355	NP_005614.2	-	-	0.2448	278	-	-	0	594	1	0	+	-	Tat;gp120
CCNA1	8900	NP_003905.1	-	-	0.301317	224	0.00647948	81	0.0340073	415	0	0	-	-	Tat
CCNA2	890	NP_001228.1	-	-	0.0738728	634	-	-	0	594	0	0	-	-	Tat
CCNB1	891	NP_114172.1	-	-	0.131719	469	-	-	0	594	0	0	-	-	Vpr;Tat;gp120
CCNB2	9133	NP_004692.1	-	-	0.122314	489	-	-	0	594	2	0	-	-	Vpr
CCNB3	85417	NP_149020.2	0.294118	86	0.70024	49	0.172884	8	0.199378	90	0	0	-	-	Vpr
CCNC	892	NP_005181.2	-	-	0	1017	-	-	0	594	3	0	-	-	Tat
CCND3	896	NP_001751.1	-	-	0.051175	728	-	-	0	594	2	0	-	-	Tat
CCNE1	898	NP_001229.1	-	-	0.0932435	570	-	-	0	594	2	0	-	-	Tat;Nef;gp120
CCNH	902	NP_001230.1	-	-	0.116329	511	-	-	0	594	0	0	-	-	Tat;Vpr
CCNO	10309	NP_066970.2	-	-	0.24467	279	-	-	0	594	0	0	-	-	Vpr;IN
CCNT1	904	NP_001231.2	-	-	0.153049	416	-	-	0	594	2	0	-	-	Tat;Vpr
CCNT2	905	NP_001232.1	-	-	0.0299039	835	-	-	0	594	0	0	-	-	Tat
CCR2	1231	NP_000639.1	-	-	0.0449219	756	-	-	0.00585161	577	0	0	+	-	Tat;gp120
CCR4	1233	NP_005499.1	-	-	0.0491806	735	-	-	0	594	0	0	+	-	gp120;Tat
CCR5	1234	NP_000570.1	-	-	0.0324033	817	-	-	0.043	366	0	0	+	-	gp120;gp41;Nef;Tat
CCR6	1235	NP_004358.2	-	-	0.313633	213	-	-	0.0768125	240	6	1	+	-	gp120
CCT4	10575	NP_006421.2	-	-	0.0221587	877	-	-	0	594	0	0	-	-	IN;Tat
CD14	929	NP_000582.1	-	-	0.384117	161	-	-	0.252889	72	0	0	+	-	Nef
CD151	977	NP_004348.2	-	-	0.0882642	585	-	-	0	594	6	0	+	-	gp120
CD180	4064	NP_005573.1	-	-	0.489255	109	-	-	0	594	0	0	+	+	Tat
CD1D	912	NP_001757.1	-	-	0.34444	189	-	-	0.139514	122	0	0	+	+	Nef;gp120
CD207	50489	NP_056532.2	-	-	0.372952	170	-	-	0.0338333	419	0	0	+	-	gp120
CD209	30835	NP_066978.1	-	-	0.373452	169	-	-	0.333704	52	8	0	+	-	gp120;Nef
CD22	933	NP_001762.1	-	-	0.756765	40	-	-	0.204592	88	2	0	+	-	Nef
CD247	919	NP_932170.1	-	-	0.38599	159	-	-	0.294006	60	0	0	+	-	Nef;CA;Tat
CD27	939	NP_001233.1	-	-	0.185842	363	-	-	0	594	3	0	+	+	gp120
CD28	940	NP_006130.1	-	-	0.110496	526	-	-	0	594	0	0	+	-	Nef;Tat;gp120;gp41;Vpr;Env
CD33	945	NP_001763.2	0.165289	107	0.721866	43	-	-	0.372794	45	3	0	+	-	Vpr
CD38	952	NP_001766.2	-	-	0.446629	130	-	-	0.082976	230	0	0	+	-	gp120
CD3D	915	NP_000723.1	-	-	0.85451	31	-	-	0.0572	311	0	0	+	-	gp120;gp41;CA;Nef;Tat
CD3E	916	NP_000724.1	1.84466	17	1.53659	3	-	-	0.0595067	300	1	0	+	-	gp120;CA;Nef;Tat;gp41
CD3G	917	NP_000064.1	-	-	1.48189	5	-	-	0	594	0	0	+	-	gp41;gp120;CA;Tat;Nef
CD4	920	NP_000607.1	-	-	0.601575	71	0.0437637	28	0.0755975	248	7	0	+	-	gp120;Nef;Vpu;Env;gp41;Tat;Vpr;Vif
CD40	958	NP_001241.1	-	-	0.0786636	618	-	-	0	594	3	0	+	+	gp120;Tat;Vpr;Vpu
CD40LG	959	NP_000065.1	0.384615	77	0.155954	407	0.0230769	48	0.06605	275	1	0	+	+	Nef;gp120
CD63	967	NP_001771.1	-	-	0.0864815	593	-	-	0	594	3	0	+	-	CA
CD69	969	NP_001772.1	-	-	0.428612	135	-	-	0	594	4	0	+	-	Tat;gp120;Nef;Vpr
CD74	972	NP_004346.1	-	-	0.197705	348	-	-	0.126475	142	0	0	+	-	Nef
CD79B	974	NP_000617.1	-	-	0.481069	114	-	-	0.0506722	338	3	0	+	-	gp120
CD80	941	NP_005182.1	-	-	0.285948	236	-	-	0.0806111	233	0	0	+	-	Nef;gp120;Vpr;Tat
CD81	975	NP_004347.1	-	-	0.116519	510	-	-	0	594	0	0	+	+	Gag;gp120
CD83	9308	NP_004224.1	-	-	0.151251	419	-	-	0	594	4	0	+	-	Vpr;Tat
CD86	942	NP_787058.3	-	-	0.339264	194	-	-	0.0675357	272	0	0	+	-	Nef;Tat;Vpr
CD8A	925	NP_001759.3	-	-	0.267703	252	-	-	0.0903864	212	0	0	+	-	Nef
CD8B	926	NP_742097.1	-	-	0.442429	132	-	-	0.0195062	508	0	0	+	-	Nef
CD9	928	NP_001760.1	-	-	0.199533	343	-	-	0	594	0	0	+	-	gp120;Gag
CDC20	991	NP_001246.2	-	-	0.0448274	757	0.00401606	89	0	594	0	0	-	-	Tat
CDC25C	995	NP_001781.1	-	-	0.287625	234	-	-	0.0891455	216	1	0	-	-	Vpr;Tat
CDC37	11140	NP_008996.1	-	-	0.198593	346	-	-	0.0422071	371	0	0	-	-	Tat
CDC42	998	NP_001782.1	-	-	0	1017	-	-	0	594	0	0	+	-	Nef
CDH1	999	NP_004351.1	-	-	0.291858	230	-	-	0.0261675	460	2	0	+	-	Vpr
CDK2	1017	NP_001789.2	-	-	0	1017	-	-	0	594	2	0	-	-	Tat
CDK4	1019	NP_000066.1	-	-	0.00923067	959	-	-	0	594	0	0	-	-	Tat
CDK5	1020	NP_004926.1	-	-	0	1017	-	-	0	594	0	0	+	-	Tat
CDK5R1	8851	NP_003876.1	-	-	0	1017	-	-	0	594	1	0	+	-	Tat
CDK7	1022	NP_001790.1	-	-	0.0214567	882	-	-	0	594	0	0	-	-	Tat;Vpr
CDK8	1024	NP_001251.1	-	-	0	1017	-	-	0	594	0	0	-	-	Tat
CDK9	1025	NP_001252.1	-	-	0.000679545	1015	-	-	0	594	3	0	-	-	Tat;Nef;Vpr
CDKN1A	1026	NP_000380.1	-	-	0.130798	472	-	-	0	594	4	0	-	-	Vpr;Tat;gp120
CDKN1B	1027	NP_004055.1	-	-	0.0647071	670	-	-	0	594	4	0	-	-	gp120;Tat
CEBPB	1051	NP_005185.2	-	-	0.351152	183	-	-	0	594	0	0	-	+	Tat;Vpr
CEL	1056	NP_001798.1	-	-	0.161619	401	-	-	0.194317	92	0	0	-	-	gp120
CETN2	1069	NP_004335.1	-	-	0.0035125	999	-	-	0	594	1	0	-	-	Vpr;Gag
CETN3	1070	NP_004356.2	-	-	0	1017	-	-	0	594	0	0	-	-	Gag
CFL2	1073	NP_068733.1	-	-	0	1017	-	-	0	594	1	0	-	-	Tat
CFP	5199	NP_002612.1	-	-	0.315044	211	-	-	0.144703	118	3	0	-	+	gp120;gp41
CHEK1	1111	NP_001265.1	0.0210526	139	0.143877	435	1.03252	2	0.11471	158	3	0	-	-	Vpr
CHEK2	11200	NP_009125.1	-	-	0.105952	532	-	-	0	594	3	0	-	+	Vpr
CHMP4A	29082	NP_054888.2	0.416667	73	0.308133	216	-	-	0	594	4	0	+	-	p6
CHMP4B	128866	NP_789782.1	-	-	0	1017	-	-	0	594	0	0	-	-	p6
CHMP4C	92421	NP_689497.1	-	-	0.0531093	719	-	-	0	594	0	0	-	-	p6
CHRNA1	1134	NP_000070.1	-	-	0.256327	264	-	-	0.138188	126	0	0	+	-	gp120
CHRNB1	1140	NP_000738.2	-	-	0.190107	356	-	-	0.0545465	323	2	0	+	-	gp120
CHRNB2	1141	NP_000739.1	-	-	0.0151059	921	-	-	0	594	0	0	+	-	gp120
CHST10	9486	NP_004845.1	-	-	0.0950339	563	0.0084507	75	0	594	1	0	+	-	Env
CHST2	9435	NP_004258.2	-	-	0.100342	548	-	-	0	594	0	0	+	-	Env
CHST3	9469	NP_004264.2	-	-	0.023893	865	-	-	0	594	14	0	+	-	Env
CHST5	23563	NP_078809.2	-	-	0.223229	303	-	-	0.0685472	270	4	0	+	-	Env
CHST6	4166	NP_067628.1	-	-	0.0951794	562	-	-	0	594	1	0	+	-	Env
CHST7	56548	NP_063939.2	-	-	0.0311981	825	-	-	0	594	1	0	+	-	Env
CHST8	64377	NP_071912.2	-	-	0.0837444	602	-	-	0.0138595	535	0	0	+	-	Env
CHST9	83539	NP_113610.2	-	-	0.220423	311	-	-	0.0909308	209	1	0	+	-	Env
CHUK	1147	NP_001269.3	-	-	0.059594	693	-	-	0.0309362	433	1	0	-	-	gp120;Nef
CIITA	4261	NP_000237.1	-	-	0.356833	179	-	-	0.119505	152	7	0	-	+	Tat
CLCA1	1179	NP_001276.2	0.109529	114	0.52454	93	-	-	0.0723679	260	0	0	-	-	gp120
CLCA2	9635	NP_006527.1	-	-	0.238494	285	-	-	0.0781472	236	0	0	+	-	gp120
CLCA3	9629	NP_004912.2	1.49425	24	0.863224	30	-	-	0.200976	89	0	0	-	-	gp120
CLCA4	22802	NP_036260.1	0.141921	110	0.525521	92	-	-	0.0446674	359	0	0	+	-	gp120
CLDN1	9076	NP_066924.1	-	-	0.0390104	786	-	-	0	594	0	0	+	+	Tat
CLDN5	7122	NP_003268.1	-	-	0.0412385	778	-	-	0	594	1	0	+	-	Tat
CLDN7	1366	NP_001298.2	-	-	0.111302	520	-	-	0.0445438	360	2	0	+	-	gp120
CLEC4M	10332	NP_055072.3	1.62791	19	0.565733	81	-	-	0.296247	59	12	0	+	-	gp120
CLTC	1213	NP_004850.1	0.00595948	152	0.00411922	996	-	-	0	594	2	0	+	-	Nef
CMKLR1	1240	NP_004063.1	-	-	0.119829	495	-	-	0	594	1	0	+	-	gp120
COBRA1	25920	NP_056271.2	-	-	0.021365	883	-	-	0	594	1	0	-	-	Tat
COL1A1	1277	NP_000079.2	0.423787	72	0.0903271	577	-	-	0.00488936	582	4	0	+	-	Tat
COL3A1	1281	NP_000081.1	0.389078	75	0.135433	458	-	-	0	594	0	0	-	-	Tat
COL4A1	1282	NP_001836.1	0.683453	53	0.284702	237	0.0173861	54	0.111931	161	6	0	+	-	Env
COL4A2	1284	NP_001837.2	-	-	0.376791	165	0.00818235	78	0.071891	263	8	0	-	-	Env
COL4A3	1285	NP_000082.2	-	-	0.46932	119	-	-	0.155534	112	2	0	-	-	Env
COL4A4	1286	NP_000083.3	-	-	0.411266	146	-	-	0.182158	98	1	0	-	-	Env
COL4A5	1287	NP_000486.1	0.74928	46	0.133179	463	0.0691643	21	0.104561	179	0	0	-	-	Env
COPS6	10980	NP_006824.2	-	-	0.0311784	826	-	-	0	594	0	0	-	-	Vpr
CPSF3	51692	NP_057291.1	-	-	0.0413302	777	-	-	0.0340571	414	0	0	-	-	Tat
CPT1B	1375	NP_004368.1	-	-	0.256519	263	-	-	0	594	3	0	+	-	Env
CPT1C	126129	NP_689572.1	-	-	0.0719857	645	0.011378	66	0.066571	273	3	0	+	-	Env
CPT2	1376	NP_000089.1	-	-	0.162327	398	-	-	0.08147	232	0	0	+	-	Env
CREB1	1385	NP_004370.1	-	-	0	1017	-	-	0	594	0	0	-	-	Tat
CREBBP	1387	NP_004371.2	-	-	0.0826916	607	-	-	0.00170553	592	3	0	-	-	Tat;Vpr
CREM	1390	NP_898883.1	-	-	0.140634	446	-	-	0.0983	193	4	0	-	-	Tat
CSF1R	1436	NP_005202.2	0.0411946	133	0.215148	317	-	-	0.00299176	589	1	0	+	-	Nef
CSF2	1437	NP_000749.2	-	-	0.319293	207	-	-	0.162289	107	0	0	-	-	gp120;Env;Tat
CSK	1445	NP_004374.1	-	-	0.00230625	1007	-	-	0	594	3	0	+	-	Tat
CSNK2A1	1457	NP_001886.1	-	-	0	1017	-	-	0	594	1	0	+	-	Rev;MA;Vpu;PR;RT
CSNK2A2	1459	NP_001887.1	-	-	0	1017	-	-	0	594	1	0	-	-	Rev;PR;MA;Vpu
CSNK2B	1460	NP_001311.3	-	-	0.0319922	820	-	-	0	594	0	0	-	-	Vpu;RT;PR;Rev;MA
CTDP1	9150	NP_004706.3	-	-	0.228479	298	-	-	0.109346	165	3	0	-	-	Tat
CTLA4	1493	NP_005205.2	-	-	0.186858	359	-	-	0	594	0	0	+	-	Vpr;Nef;Env
CTNNA1	1495	NP_001894.2	-	-	0.0148722	924	-	-	0.00751013	563	0	0	+	-	gp41
CTNNB1	1499	NP_001895.1	-	-	0.608267	69	-	-	0	594	0	0	+	-	Vpu
CTSD	1509	NP_001900.1	-	-	0.0977642	556	-	-	0.0311333	429	3	0	-	-	gp120
CUL5	8065	NP_003469.2	-	-	0	1017	-	-	0	594	3	0	-	-	Vif
CX3CL1	6376	NP_002987.1	-	-	0.351935	182	-	-	0.104879	178	5	0	+	-	gp120;Tat
CXCL10	3627	NP_001556.1	-	-	0.4023	152	-	-	0.58805	21	0	0	-	+	Tat;gp120;Nef
CXCL12	6387	NP_954637.1	-	-	0.672052	59	-	-	0.0417455	373	13	3	-	-	gp120;Tat;Nef
CXCR3	2833	NP_001495.1	0.626703	56	0.162536	397	-	-	0	594	0	0	+	+	Nef;Tat
CXCR4	7852	NP_003458.1	-	-	0.0137089	932	-	-	0	594	0	0	+	-	gp41;gp120;Nef;Tat
CYBB	1536	NP_000388.2	0.738137	48	0.48979	107	-	-	0	594	1	0	+	+	CA
CYC1	1537	NP_001907.2	-	-	0.179064	377	-	-	0.0154519	524	2	0	+	-	Vpr
CYP27B1	1594	NP_000776.1	1.31579	29	1.24439	14	-	-	0	594	2	0	+	-	MA
DDIT3	1649	NP_004074.2	-	-	0.186489	360	-	-	0	594	2	1	-	-	Tat
DDX1	1653	NP_004930.1	-	-	0.0270329	853	-	-	0	594	1	0	-	-	Rev
DDX3X	1654	NP_001347.3	-	-	0.0124977	937	-	-	0.026881	458	1	0	-	-	Rev
DEFA4	1669	NP_001916.1	-	-	0.619042	65	-	-	0.058375	303	2	0	-	-	gp120
DES	1674	NP_001918.3	0.0426439	132	0.0265758	857	-	-	0	594	0	0	-	-	PR
DFFA	1676	NP_004392.1	-	-	0.264383	255	-	-	0.0845536	227	0	0	-	-	PR
DFFB	1677	NP_004393.1	-	-	0.05067	731	-	-	0.02552	464	0	0	-	-	PR
DIABLO	56616	NP_063940.1	-	-	0.26349	257	-	-	0.0605316	295	2	0	-	-	Vpr
DICER1	23405	NP_803187.1	-	-	0.0566408	704	-	-	0	594	4	0	-	-	Tat
DMBT1	1755	NP_004397.1	1.97347	16	0.488938	110	0.0213004	51	0.298698	58	1	0	+	+	gp120
DNAJB1	3337	NP_006136.1	-	-	0.0864547	594	-	-	0.0245414	472	2	0	-	-	Nef
DNAJB2	3300	NP_006727.2	-	-	0.00339877	1001	-	-	0	594	0	0	-	-	Vpr
DOCK2	1794	NP_004937.1	-	-	0.0423616	770	-	-	0.0383364	398	1	0	+	-	Nef
DPP4	1803	NP_001926.2	-	-	0.103339	539	-	-	0.0186958	513	0	0	+	-	Tat;gp120;gp41
DPT	1805	NP_001928.2	-	-	0.00854359	965	-	-	0	594	0	0	-	-	Nef
DR1	1810	NP_001929.1	-	-	0	1017	-	-	0	594	0	0	-	-	Tat
DSTN	11034	NP_006861.1	-	-	0	1017	-	-	0	594	1	0	-	-	gp120
E2F1	1869	NP_005216.1	-	-	0.185971	362	-	-	0.00668421	571	1	0	-	-	Tat;gp120
E2F4	1874	NP_001941.2	-	-	0.156291	406	-	-	0.0277583	451	3	0	-	-	Tat
EDF1	8721	NP_003783.1	-	-	0	1017	-	-	0	594	0	0	-	-	Tat
EDN1	1906	NP_001946.2	-	-	0.483505	113	-	-	0.126463	143	8	0	+	-	Tat;gp120;Nef
EED	8726	NP_003788.2	-	-	0.0133129	933	-	-	0.0395548	389	2	0	-	-	Nef;MA;IN
EEF1A1	1915	NP_001393.1	-	-	0	1017	-	-	0	594	1	0	-	-	MA;Tat;IN
EEF1A2	1917	NP_001949.1	-	-	0.0273278	852	-	-	0.0291478	436	1	0	-	-	Tat
EEF1D	1936	NP_115754.2	-	-	0.289321	232	-	-	0.702313	16	2	0	-	-	Tat
EEF2	1938	NP_001952.1	-	-	0.0290023	841	-	-	0.0655462	279	5	0	-	-	Vpr
EGF	1950	NP_001954.1	-	-	0.41835	144	-	-	0.093327	201	0	0	+	-	Tat
EGFR	1956	NP_005219.2	-	-	0.0117429	941	-	-	0.0117429	540	0	0	+	-	Gag
EGR1	1958	NP_001955.1	0.350554	80	0.083811	601	0.0295203	38	0.0529229	329	0	0	-	-	Tat
EGR3	1960	NP_004421.2	-	-	0	1017	-	-	0	594	2	0	-	-	Tat
EIF2AK2	5610	NP_002750.1	1.59136	20	1.22233	15	0.0137525	60	0.0915261	206	0	0	-	+	Tat
EIF2S1	1965	NP_004085.1	-	-	0	1017	-	-	0	594	0	0	-	+	Tat
EIF2S2	8894	NP_003899.2	-	-	0	1017	-	-	0	594	0	0	-	+	Tat
EIF2S3	1968	NP_001406.1	-	-	0.00935342	957	-	-	0	594	2	0	-	+	Tat
EIF4E	1977	NP_001959.1	-	-	0	1017	-	-	0	594	0	0	-	+	gp120
EIF4G1	1981	NP_937884.1	-	-	0.0987307	553	-	-	0.0770563	239	0	0	-	+	PR
EIF5A	1984	NP_001961.1	-	-	0.0515971	727	-	-	0	594	1	0	-	+	Rev
EIF5B	9669	NP_056988.3	-	-	0.044152	760	-	-	0	594	0	0	-	+	MA
ELA2	1991	NP_001963.1	-	-	0.171104	386	-	-	0.0325333	423	3	0	-	-	gp41
ELK1	2002	NP_005220.1	-	-	0.142037	441	-	-	0.0200615	504	0	0	-	-	Nef
ELL	8178	NP_006523.1	-	-	0.186421	361	-	-	0	594	2	0	-	-	Tat
EMD	2010	NP_000108.1	-	-	0.351133	184	-	-	0.369805	47	0	0	+	-	IN
ENDOG	2021	NP_004426.2	-	-	0.277404	242	0.206081	7	0.375529	44	1	0	-	-	Tat
ENO1	2023	NP_001419.1	-	-	0.00301765	1004	-	-	0	594	0	0	+	-	Tat
EP300	2033	NP_001420.2	-	-	0.0769833	624	-	-	0.0142831	534	4	0	-	-	gp120;Tat;Vpr
EPO	2056	NP_000790.2	-	-	0.360433	177	-	-	0.110271	163	0	0	-	-	gp120
ERAS	3266	NP_853510.1	-	-	0.0239704	864	-	-	0	594	0	0	+	-	Tat;Env
ERCC2	2068	NP_000391.1	-	-	0.106196	531	-	-	0.0278025	450	4	0	-	+	Tat
ERCC3	2071	NP_000113.1	0.0128041	146	0.0273569	851	0.0102433	71	0.0238188	477	0	0	-	+	Tat
ESR1	2099	NP_000116.2	-	-	0.0251179	863	-	-	0.046513	355	5	0	+	-	gp120
ESR2	2100	NP_001428.1	-	-	0.179583	375	-	-	0.0401143	382	11	0	-	-	gp120
EZR	7430	NP_003370.2	-	-	0.0310302	828	-	-	0	594	0	0	+	-	gp120;Gag;Vpr
FAS	355	NP_000034.1	2.19178	13	0.708377	46	-	-	0.43122	35	6	0	+	+	gp120;Env;Tat;Nef;Vpu
FASLG	356	NP_000630.1	-	-	0.0947884	566	-	-	0	594	0	0	+	+	Nef;Tat;gp120
FBP1	2203	NP_000498.2	-	-	0.0169893	908	-	-	0.00560714	578	4	0	-	-	MA
FBP2	8789	NP_003828.2	-	-	0.0413778	776	-	-	0.0856276	226	4	0	-	-	MA
FBXW11	23291	NP_387449.2	-	-	0.0214926	880	-	-	0.0197	506	1	0	-	-	Vpu
FCAR	2204	NP_001991.1	2.58427	10	1.25767	12	-	-	0.389823	42	3	0	+	-	gp120
FCER2	2208	NP_001993.2	-	-	0.511619	99	1.125	1	0	594	3	0	+	-	Nef;Env;gp120
FCGR1A	2209	NP_000557.1	-	-	0.409721	148	-	-	0.0282281	445	0	0	+	+	Nef
FCGR2A	2212	NP_067674.2	-	-	0.697997	51	-	-	0.0282077	446	0	0	+	-	Nef
FCGR2B	2213	NP_003992.3	-	-	0.325056	202	-	-	0.0248333	468	0	0	+	-	Nef
FCGR3A	2214	NP_000560.5	0.948617	38	0.494315	104	-	-	0	594	0	0	+	-	Tat
FCGR3B	2215	NP_000561.2	-	-	0.948519	24	-	-	0.831472	12	0	0	+	-	Tat
FCGRT	2217	NP_004098.1	-	-	0.220707	309	-	-	0.0329476	422	2	0	+	-	gp120
FETUB	26998	NP_055190.2	-	-	0.341662	191	0.0262467	42	0.158073	111	1	0	-	-	Env
FGF1	2246	NP_000791.1	-	-	0.03572	804	-	-	0	594	0	0	-	-	gp120;Tat
FGF2	2247	NP_001997.4	-	-	0.270797	248	-	-	0.577773	22	0	0	-	-	Tat;gp120
FKBP1A	2280	NP_000792.1	-	-	0	1017	-	-	0	594	1	0	-	-	gp120
FLNA	2316	NP_001447.2	0.710506	50	0.0780905	620	0.160728	9	0.102988	182	1	0	-	-	PR
FLNC	2318	NP_001449.3	-	-	0.0370795	797	0.0587142	24	0.0529904	328	0	0	+	-	PR
FLT1	2321	NP_002010.1	-	-	0.539074	87	-	-	0.0394016	391	4	0	+	-	Tat
FN1	2335	NP_997647.1	-	-	0.103201	540	-	-	0.0273925	454	0	0	+	-	Tat;gp120;Env;gp41;PR;Nef
FOS	2353	NP_005243.1	-	-	0.0813606	611	-	-	0	594	1	0	-	-	Tat;gp120;Nef;Vpr;Env
FOXO3	2309	NP_001446.1	-	-	0.0725019	643	-	-	0	594	2	0	-	-	Vpr
FPR1	2357	NP_002020.1	-	-	0.535594	88	-	-	0.12313	147	6	0	+	-	gp120
FPR2	2358	NP_001453.1	-	-	0.341156	192	-	-	0.0393933	392	1	0	+	-	gp41;gp120
FRAP1	2475	NP_004949.1	-	-	0.00854162	966	-	-	0	594	0	0	+	-	gp120
FURIN	5045	NP_002560.1	-	-	0.0480644	740	-	-	0.00396892	585	2	0	+	-	Env;Tat
FUT8	2530	NP_004471.3	-	-	0.030697	830	-	-	0	594	4	0	+	-	Env
FYN	2534	NP_002028.1	-	-	0.017293	906	-	-	0	594	1	0	+	-	gp120;Nef;Env;gp41
G6PD	2539	NP_000393.4	-	-	0.047294	746	-	-	0.0145355	531	0	0	-	-	Tat
GAA	2548	NP_000143.2	-	-	0.126986	481	-	-	0.0614656	293	5	0	-	-	gp120;Env;gp41
GABRP	2568	NP_055026.1	-	-	0.0576581	697	-	-	0.0276615	453	1	0	+	-	gp120
GADD45A	1647	NP_001915.1	-	-	0.0119394	940	-	-	0	594	0	0	-	-	Vpr
GANC	2595	NP_937784.2	-	-	0.211014	323	-	-	0.0640605	286	7	0	-	-	gp41;gp120;Env
GAS1	2619	NP_002039.1	-	-	0.0589486	695	-	-	0.0234793	479	1	0	+	-	gp120
GATA1	2623	NP_002040.1	-	-	0.252401	268	-	-	0	594	0	0	-	-	Nef
GATA3	2625	NP_002042.1	-	-	0.0223923	875	-	-	0.00773077	561	4	0	-	-	Nef
GBA3	57733	NP_066024.1	-	-	0.142028	442	-	-	0.0405341	378	0	0	-	-	gp120;gp41;Env
GCS1	7841	NP_006293.1	-	-	0.221662	306	-	-	0.00600256	576	0	0	+	-	gp120;gp41;Env
GH1	2688	NP_000506.2	-	-	0.402526	151	-	-	0.398867	39	0	0	-	-	Tat
GLI2	2736	NP_005261.2	-	-	0.142269	439	-	-	0.0476555	348	0	0	-	-	Tat
GLRX5	51218	NP_057501.2	-	-	0.0552417	710	-	-	0	594	2	0	-	-	PR
GLT1D1	144423	NP_653270.1	0.0754717	120	0.256651	262	-	-	0.0859857	224	2	0	-	-	gp120
GLT25D1	79709	NP_078932.2	-	-	0.0212965	884	-	-	0.00734912	564	1	0	-	-	gp120
GLT6D1	360203	NP_892019.1	-	-	0.381407	163	-	-	0.367887	48	3	0	+	-	gp120
GLT8D2	83468	NP_112592.1	-	-	0.0563306	706	-	-	0.0480033	347	3	0	+	-	gp120
GNB2L1	10399	NP_006089.1	-	-	0.253081	267	-	-	0.256886	70	0	0	-	-	Nef
GPI	2821	NP_000166.2	-	-	0.839354	34	-	-	0.328713	53	6	0	-	-	gp120
GPR1	2825	NP_005270.2	-	-	0.102988	541	-	-	0	594	0	0	+	-	gp120
GPR15	2838	NP_005281.1	-	-	0.197359	349	-	-	0	594	0	0	+	-	gp120
GPX1	2876	NP_000572.2	-	-	0.612533	66	-	-	0	594	0	0	-	-	Tat;gp120
GPX2	2877	NP_002074.2	-	-	0.0733488	637	-	-	0	594	1	0	-	-	Tat
GPX3	2878	NP_002075.2	-	-	0.0918314	574	-	-	0	594	0	0	-	-	Tat
GPX4	2879	NP_002076.2	-	-	0.164628	395	-	-	0	594	2	0	+	-	Tat
GPX5	2880	NP_001500.1	-	-	0.153078	415	-	-	0	594	0	0	-	-	Tat
GPX6	257202	NP_874360.1	-	-	0.221364	308	-	-	0.151535	115	2	0	-	-	Tat
GPX7	2882	NP_056511.2	-	-	0.0204974	887	-	-	0	594	0	0	-	-	Tat
GRB2	2885	NP_002077.1	-	-	0	1017	-	-	0	594	1	1	-	-	Tat;Nef
GRIN1	2902	NP_000823.4	-	-	0.00853631	967	-	-	0	594	1	0	+	-	Tat;gp120
GRIN2A	2903	NP_000824.1	-	-	0.0846644	598	-	-	0.0245772	470	2	0	+	-	gp120;Tat
GRIN2B	2904	NP_000825.1	-	-	0.00693904	977	-	-	0.00218112	591	12	3	+	-	gp120;Tat
GRIN2C	2905	NP_000826.2	-	-	0.302464	222	0.0438312	27	0.399725	38	6	0	+	-	gp120;Tat
GRIN2D	2906	NP_000827.1	0.0898876	116	0.0971843	558	-	-	0	594	1	0	+	-	gp120;Tat
GRIN3A	116443	NP_597702.1	-	-	0.404293	149	-	-	0.1187	154	21	0	+	-	gp120;Tat
GRINA	2907	NP_000828.1	-	-	0.0434487	761	-	-	0.105906	175	1	1	+	-	gp120
GRM1	2911	NP_000829.1	-	-	0.026052	859	-	-	0.00627105	575	9	0	+	-	Tat
GSK3B	2932	NP_002084.2	0.739857	47	0.101665	545	-	-	0	594	0	0	-	-	Tat
GSN	2934	NP_000168.1	-	-	0.112954	517	-	-	0.00224247	590	9	0	-	-	Tat
GSS	2937	NP_000169.1	-	-	0.0746857	631	-	-	0.0579976	306	0	0	-	-	Tat
GTF2A1	2957	NP_056943.1	-	-	0.00719881	974	-	-	0	594	0	0	-	-	Tat
GTF2A2	2958	NP_004483.1	-	-	0.1312	470	-	-	0	594	1	0	-	-	Tat
GTF2B	2959	NP_001505.1	-	-	0	1017	-	-	0	594	0	0	-	-	Vpr;Tat;NC
GTF2E1	2960	NP_005504.1	-	-	0.142223	440	-	-	0.0731897	255	0	0	-	-	Tat
GTF2E2	2961	NP_002086.1	-	-	0.0481063	739	-	-	0	594	1	0	-	-	Tat
GTF2F1	2962	NP_002087.1	-	-	0.0316319	823	-	-	0.0760891	245	3	0	-	-	gp120;Tat
GTF2F2	2963	NP_004119.1	-	-	0.0831049	604	-	-	0	594	0	0	-	-	Tat;gp120
GTF2H3	2967	NP_001507.2	-	-	0.0827218	606	-	-	0.076304	243	1	0	-	-	Tat
GTF2H4	2968	NP_001508.1	-	-	0.263475	258	-	-	0.217782	80	0	0	-	-	Tat
GTF3C1	2975	NP_001511.2	0.0870511	117	0.155617	410	0.0130577	63	0.0282363	444	1	0	-	-	Tat
GTF3C2	2976	NP_001512.1	-	-	0.0681436	659	-	-	0.00790361	560	0	0	-	-	Tat
GTF3C3	9330	NP_036218.1	0.0112994	148	0.0888411	581	0.00970874	72	0.0864909	222	0	0	-	-	Tat
GTF3C4	9329	NP_036336.1	-	-	0.0729385	640	-	-	0.0718857	264	2	0	-	-	Tat
GTF3C5	9328	NP_036219.1	-	-	0.03806	792	-	-	0.0240532	475	1	0	-	-	Tat
GULP1	51454	NP_057399.1	-	-	0.51763	98	-	-	0	594	0	0	-	-	gp120
GYPA	2993	NP_002090.2	3.42282	6	1.94721	1	-	-	1.44482	3	0	0	+	-	Tat
GZMA	3001	NP_006135.1	-	-	0.703573	48	-	-	0	594	0	0	-	-	Nef
H2AFJ	55766	NP_060737.1	-	-	0.0568917	703	-	-	0	594	2	0	-	-	Tat
H2AFX	3014	NP_002096.1	-	-	0	1017	-	-	0	594	0	0	-	-	Vpr;Tat
H2AFY	9555	NP_613075.1	-	-	0	1017	-	-	0	594	0	0	-	-	Tat
H2AFZ	3015	NP_002097.1	-	-	0.531913	89	-	-	0	594	0	0	-	-	Tat
H3F3B	3021	NP_005315.1	-	-	0	1017	-	-	0	594	3	0	-	-	Tat
HARS2	23438	NP_036340.1	-	-	0.132921	465	-	-	0	594	0	0	-	-	MA
HAT1	8520	NP_003633.1	-	-	0	1017	-	-	0	594	0	0	-	-	gp120
HCK	3055	NP_002101.2	-	-	0.0812884	612	-	-	0.0584578	302	1	0	+	-	Nef;Vif
HDAC1	3065	NP_004955.2	-	-	0.0872815	587	-	-	0.124911	144	0	0	-	-	Tat
HDAC6	10013	NP_006035.2	0.280066	89	0.241952	281	1.01386	3	0.275467	64	1	0	-	-	gp120;gp41
HDGF2	84717	NP_116020.1	0.178042	103	0.133239	462	-	-	0.137066	128	2	0	-	-	IN
HDGFRP3	50810	NP_057157.1	-	-	0	1017	-	-	0	594	0	0	-	-	Vpr;RT;IN;MA
HFE	3077	NP_000401.1	1.46667	26	0.4468	129	-	-	0	594	3	0	+	-	Nef
HGS	9146	NP_004703.1	-	-	0.0603783	689	0	95	0.0648529	282	1	0	+	-	Gag
HINT1	3094	NP_005331.1	-	-	0.126095	483	-	-	0	594	0	0	-	-	gp120
HIST1H2AA	221613	NP_734466.1	-	-	0.0178062	899	-	-	0	594	1	0	-	-	Tat
HIST1H2AC	8334	NP_003503.1	-	-	0	1017	-	-	0	594	2	0	-	-	Tat
HIST1H2AE	3012	NP_066390.1	-	-	0	1017	-	-	0	594	0	0	-	-	Tat
HIST1H2AG	8969	NP_066408.1	-	-	0	1017	-	-	0	594	1	0	-	-	Tat
HIST1H2AH	85235	NP_542163.1	-	-	0	1017	-	-	0	594	1	0	-	-	Tat
HIST1H2AL	8332	NP_003502.1	-	-	0	1017	-	-	0	594	0	0	-	-	Tat
HIST1H2AM	8336	NP_003505.1	-	-	0	1017	-	-	0	594	0	0	-	-	Tat
HIST1H2BA	255626	NP_733759.1	-	-	0.0328357	814	-	-	0	594	4	2	-	-	Tat
HIST1H2BC	8347	NP_003517.2	-	-	0	1017	-	-	0	594	1	1	-	-	Tat
HIST1H2BD	3017	NP_066407.1	-	-	0	1017	-	-	0	594	0	0	-	-	Tat
HIST1H2BE	8344	NP_003514.2	-	-	0	1017	-	-	0	594	1	0	-	-	Tat
HIST1H2BF	8343	NP_003513.1	-	-	0	1017	-	-	0	594	0	0	-	-	Tat
HIST1H2BG	8339	NP_003509.1	-	-	0	1017	-	-	0	594	0	0	-	-	Tat
HIST1H2BH	8345	NP_003515.1	-	-	0.00328571	1002	-	-	0	594	0	0	-	-	Tat
HIST1H2BI	8346	NP_003516.1	-	-	0	1017	-	-	0	594	0	0	-	-	Tat
HIST1H2BJ	8970	NP_066402.2	-	-	0.00179524	1013	-	-	0	594	0	0	-	-	Tat
HIST1H2BK	85236	NP_542160.1	-	-	0	1017	-	-	0	594	0	0	-	-	Tat
HIST1H2BL	8340	NP_003510.1	-	-	0.0105714	948	-	-	0	594	1	0	-	-	Tat
HIST1H2BM	8342	NP_003512.1	-	-	0.305043	218	0.48	5	0.6389	18	0	0	-	-	Tat
HIST1H2BN	8341	NP_003511.1	-	-	0.0175515	904	-	-	0	594	1	0	-	-	Tat
HIST1H2BO	8348	NP_003518.2	-	-	0	1017	-	-	0	594	0	0	-	-	Tat
HIST1H3A	8350	NP_003520.1	-	-	0	1017	-	-	0	594	0	0	-	-	Tat
HIST1H3C	8352	NP_003522.1	-	-	0	1017	-	-	0	594	0	0	-	-	Tat
HIST1H3D	8351	NP_003521.2	-	-	0	1017	-	-	0	594	1	0	-	-	Tat
HIST1H3E	8353	NP_003523.1	-	-	0	1017	-	-	0	594	0	0	-	-	Tat
HIST1H3F	8968	NP_066298.1	-	-	0	1017	-	-	0	594	0	0	-	-	Tat
HIST1H3H	8357	NP_003527.1	-	-	0	1017	-	-	0	594	1	0	-	-	Tat
HIST1H3I	8354	NP_003524.1	-	-	0.0286292	848	-	-	0	594	1	0	-	-	Tat
HIST1H4A	8359	NP_003529.1	-	-	0	1017	-	-	0	594	1	0	-	-	Tat
HIST1H4C	8364	NP_003533.1	-	-	0	1017	-	-	0	594	2	0	-	-	Tat
HIST1H4E	8367	NP_003536.1	-	-	0	1017	-	-	0	594	0	0	-	-	Tat
HIST1H4F	8361	NP_003531.1	-	-	0.00179667	1012	-	-	0	594	0	0	-	-	Tat
HIST1H4G	8369	NP_003538.1	-	-	0.488654	111	-	-	1.7443	1	0	0	-	-	Tat
HIST1H4H	8365	NP_003534.1	-	-	0	1017	-	-	0	594	2	1	-	-	Tat
HIST1H4I	8294	NP_003486.1	-	-	0	1017	-	-	0	594	0	0	-	-	Tat
HIST1H4J	8363	NP_068803.1	-	-	0	1017	-	-	0	594	0	0	-	-	Tat
HIST1H4L	8368	NP_003537.1	-	-	0.372937	171	-	-	0.77326	14	0	0	-	-	Tat
HIST2H2AA3	8337	NP_003507.1	0.387597	76	0.201348	339	-	-	0.0597125	299	0	0	-	-	Tat
HIST2H2AC	8338	NP_003508.1	-	-	1.08402	20	-	-	1.5207	2	0	0	-	-	Tat
HIST2H2BE	8349	NP_003519.1	-	-	0	1017	-	-	0	594	0	0	-	-	Tat
HIST2H3C	126961	NP_066403.2	2.96296	7	1.11722	18	-	-	0.9101	10	0	0	-	-	Tat
HIST2H4A	8370	NP_003539.1	-	-	0.570493	80	-	-	0	594	0	0	-	-	Tat
HIST4H4	121504	NP_778224.1	-	-	0	1017	-	-	0	594	1	0	-	-	Tat
HIVEP1	3096	NP_002105.2	-	-	0.263586	256	-	-	0.106174	174	8	0	-	-	Tat
HLA-A	3105	NP_002107.3	1.22159	30	0.518424	96	0.0885417	15	0.361252	50	3	0	+	-	Nef;gp41;Vpu;gp120;Env;Gag;Tat;Pol
HLA-B	3106	NP_005505.2	0.375	78	0.239655	283	-	-	0.321368	54	2	0	+	-	Nef;gp120;gp41;Vpu;Env;Tat
HLA-C	3107	NP_002108.4	0.520548	62	0.68129	55	-	-	0.424694	36	3	1	+	-	Nef;Tat;gp41;Vpu;gp120;Env
HLA-DMA	3108	NP_006111.2	-	-	0.289025	233	-	-	0.173333	100	0	0	+	-	gp120;Tat;gp41;Env
HLA-DMB	3109	NP_002109.1	-	-	0.686313	53	-	-	0.130278	138	0	0	+	-	gp41;Tat;Env;gp120
HLA-DOA	3111	NP_002110.1	-	-	0.184053	368	-	-	0.07589	247	20	1	+	-	gp120;Tat;Env;gp41
HLA-DOB	3112	NP_002111.1	-	-	0.219056	313	-	-	0.0436182	364	0	0	+	-	gp41;Tat;gp120;Env
HLA-DPA1	3113	NP_291032.2	-	-	0.833613	35	-	-	0.443147	34	0	0	+	-	Env;gp41;gp120;Tat
HLA-DPB1	3115	NP_002112.3	-	-	0.333694	199	-	-	0.36352	49	4	3	+	-	gp41;Tat;gp120;Env
HLA-DQA1	3117	NP_002113.2	1.53846	21	0.590443	72	-	-	0.684158	17	9	0	+	-	gp120;Tat;gp41;Env
HLA-DQA2	3118	NP_064440.1	-	-	0.239397	284	-	-	0.12121	150	0	0	+	-	Tat;Env;gp41;gp120
HLA-DRA	3122	NP_061984.2	-	-	0.277388	243	-	-	0.096315	196	8	3	+	-	gp120;Nef;Env;Gag;Tat;gp41;CA
HLA-DRB1	3123	NP_002115.1	4.41558	2	0.705517	47	-	-	0.77505	13	1	0	+	-	gp120;Nef;Env;CA;Gag;Tat;gp41
HLA-DRB5	3127	NP_002116.2	1.50943	23	0.575248	78	0.0264151	40	0.485314	30	1	0	+	-	Tat;gp41;Env;gp120;Gag;CA
HLA-E	3133	NP_005507.3	0.394366	74	0.469394	118	-	-	0.0864133	223	0	0	+	-	Nef;gp41;Tat;gp120;Env
HLA-F	3134	NP_061823.1	-	-	0.604209	70	-	-	0.238912	75	0	0	+	-	Nef;gp120;Env;gp41;Tat
HLTF	6596	NP_003062.2	-	-	0.0359299	802	-	-	0.00726105	566	0	0	-	-	Nef
HMGA1	3159	NP_665906.1	-	-	0	1017	-	-	0	594	0	0	+	-	IN;MA
HMGCR	3156	NP_000850.1	-	-	0.102192	543	-	-	0	594	0	0	+	-	Nef
HMOX2	3163	NP_002125.3	-	-	0.096201	560	-	-	0	594	3	0	+	-	gp120
HNRNPA1	3178	NP_002127.1	-	-	0.0829857	605	-	-	0	594	0	0	-	-	Rev
HNRNPK	3190	NP_002131.2	-	-	0	1017	-	-	0	594	1	0	-	-	Rev
HRAS	3265	NP_005334.1	-	-	0.00564881	982	-	-	0	594	1	0	+	-	Nef;Env;Tat
HRB	3267	NP_004495.2	-	-	0.00840444	968	-	-	0	594	0	0	-	-	Rev
HRBL	3268	NP_006067.3	-	-	0.346448	187	-	-	0.108123	168	0	0	-	-	Rev
HSF1	3297	NP_005517.1	-	-	0.0452304	755	-	-	0.0189968	511	0	0	-	-	Vpr
HSP90AA1	3320	NP_005339.2	-	-	0.172497	384	-	-	0.0475056	350	2	1	-	-	Tat
HSPA12B	116835	NP_443202.3	-	-	0.0411228	779	-	-	0.0189291	512	1	0	-	-	gp120
HSPA14	51182	NP_057383.2	-	-	0.0948681	565	-	-	0	594	1	0	-	-	gp120
HSPA1A	3303	NP_005336.2	-	-	0.00581061	980	-	-	0.0144053	532	0	0	-	-	Gag;MA;gp120;Vpr;Tat
HSPA1B	3304	NP_005337.1	-	-	0.00191598	1011	-	-	0.00460339	583	0	0	-	-	MA;Vpr;Gag;gp120;Tat
HSPA2	3306	NP_068814.2	-	-	0	1017	-	-	0	594	2	0	-	-	Tat;Vpr;Gag;gp120;MA
HSPA4	3308	NP_002145.3	-	-	0.0667488	665	-	-	0.0966438	195	0	0	-	-	Gag;Vpr;gp120;Tat;MA
HSPA5	3309	NP_005338.1	-	-	0	1017	-	-	0	594	2	0	-	-	MA;gp120;Env;Gag;Vpr;Tat
HSPA6	3310	NP_002146.2	-	-	0.180739	373	-	-	0.09245	204	0	0	-	-	Vpr;Gag;MA;gp120;Tat
HSPA8	3312	NP_006588.1	-	-	0	1017	-	-	0	594	2	0	-	-	MA;Tat;gp120;Gag;Vpr
HSPA9	3313	NP_004125.3	-	-	0.0365209	801	-	-	0	594	2	0	-	-	gp120;Vpr;Gag;MA;Tat
HSPD1	3329	NP_002147.2	-	-	0.0887279	582	-	-	0	594	0	0	+	-	Gag;IN;gp41
HSPE1	3336	NP_002148.1	-	-	0	1017	-	-	0	594	0	0	-	-	IN
HSPG2	3339	NP_005520.3	0.0250569	138	0.0870975	589	0.0109339	68	0.0737181	251	0	0	+	-	Tat
HTATSF1	27336	NP_055315.2	-	-	0.184452	366	-	-	0.039594	388	1	0	-	-	Nef;Tat
ICAM1	3383	NP_000192.1	0.677966	54	0.676878	57	0.0414313	29	0.21654	81	6	0	+	-	Env;gp120;gp41;Nef;Tat;MA
ID1	3397	NP_002156.2	-	-	0.518743	95	-	-	0	594	1	0	-	-	Tat
IFI16	3428	NP_005522.2	-	-	1.0857	19	-	-	0.167826	102	0	0	-	+	Tat
IFI27	3429	NP_005523.3	-	-	1.07677	21	-	-	0.131782	136	1	0	+	+	Tat
IFI44	10561	NP_006408.2	-	-	0.904232	28	-	-	0.234749	76	0	0	-	-	Tat
IFIT3	3437	NP_001540.2	-	-	0.375477	168	0.0388548	30	0.117436	156	2	0	-	+	Tat
IFITM1	8519	NP_003632.2	-	-	0.0488905	737	-	-	0	594	0	0	+	+	Rev
IFNA7	3444	NP_066401.2	-	-	1.35421	7	-	-	0.988614	9	0	0	-	+	gp120;RT;Env;Vif;gp41
IFNAR1	3454	NP_000620.2	-	-	0.0605528	688	-	-	0.027384	455	5	0	+	+	gp120
IFNG	3458	NP_000610.2	-	-	0.302068	223	-	-	0.0411818	375	0	0	-	+	Nef;Tat;gp120;RT;CA;Vpr;gp41;Env;MA
IFNGR2	3460	NP_005525.2	-	-	0.210049	326	-	-	0.0657179	278	5	0	+	+	gp120
IGF1	3479	NP_000609.1	-	-	0.0115714	944	-	-	0	594	7	0	-	-	Tat;gp120
IGF1R	3480	NP_000866.1	-	-	0.0153439	920	-	-	0	594	11	0	+	-	gp120
IKBKB	3551	NP_001547.1	-	-	0.0703887	647	-	-	0.00877297	557	5	0	-	-	Nef;gp120
IL12A	3592	NP_000873.2	-	-	0.098065	555	-	-	0.04366	363	0	0	-	+	Nef;gp120;Env;Vpr;Tat;MA
IL12B	3593	NP_002178.2	-	-	0.209875	328	-	-	0.0866741	221	0	0	+	+	MA;Tat;gp120;Env
IL13	3596	NP_002179.2	-	-	0.185264	365	-	-	0.0605222	296	0	0	-	+	gp120;Tat;RT
IL15	3600	NP_000576.1	-	-	0.150991	420	-	-	0	594	0	0	+	+	Nef;MA;gp120
IL16	3603	NP_004504.3	-	-	0.420423	143	-	-	0.0891983	215	21	0	-	+	gp120;Tat
IL1A	3552	NP_000566.3	-	-	0.386859	158	-	-	0	594	0	0	-	+	Tat;gp120;gp41;Env
IL1B	3553	NP_000567.1	-	-	0.497978	101	-	-	0	594	0	0	-	+	PR;gp41;Nef;gp120;Tat;Env;Gag
IL1R1	3554	NP_000868.1	-	-	0.300759	225	0.0156951	57	0.0827949	231	0	0	+	+	Tat
IL1RN	3557	NP_776213.1	-	-	0.209729	329	-	-	0.102317	183	0	0	-	+	Tat
IL2	3558	NP_000577.2	-	-	0.159393	404	-	-	0	594	0	0	-	+	MA;Env;gp41;Tat;gp120;Nef;Vpr
IL2RA	3559	NP_000408.1	-	-	0.489858	106	-	-	0.0621864	290	1	0	+	+	gp120;gp41;Nef;Tat
IL2RB	3560	NP_000869.1	-	-	0.245287	275	-	-	0.153459	114	2	0	+	+	gp120;Tat
IL2RG	3561	NP_000197.1	-	-	0.0895192	578	-	-	0.16	109	0	0	+	+	gp120
IL3	3562	NP_000579.2	-	-	1.15153	16	-	-	0.09474	198	0	0	-	+	Env;gp120;Tat
IL4	3565	NP_000580.1	-	-	0.467885	120	-	-	0.14641	116	0	0	-	+	MA;Tat;Nef;Env;gp120;Vpr
IL4R	3566	NP_000409.1	-	-	0.356815	180	-	-	0.184752	97	17	1	+	+	Tat
IL6R	3570	NP_000556.1	-	-	0.128476	476	-	-	0.0220194	493	0	0	+	+	Tat;Env
IL7	3574	NP_000871.1	-	-	0.317158	209	-	-	0	594	0	0	-	+	Tat;gp120;Env
IL7R	3575	NP_002176.2	-	-	0.335646	196	-	-	0	594	0	0	+	+	Tat
ILF3	3609	NP_036350.2	-	-	0.0220511	878	-	-	0.041866	372	3	0	-	+	Rev
INDO	3620	NP_002155.1	0.199005	101	0.42087	142	-	-	0.0892657	214	0	0	-	-	Vpr;gp120
INPP5E	56623	NP_063945.2	-	-	0.0516448	725	-	-	0.00672381	570	5	0	+	-	Gag
INS	3630	NP_000198.1	-	-	0.381669	162	-	-	0.160333	108	2	0	+	+	Vpr
IPO5	3843	NP_002262.3	-	-	0.022538	872	0.013465	61	0	594	6	0	-	+	Tat;Vpr;IN;Rev;MA
IRF1	3659	NP_002189.1	-	-	0.0760407	627	-	-	0.0562889	313	0	0	-	+	Nef;Tat
IRF2	3660	NP_002190.1	-	-	0.07669	625	-	-	0.04849	345	0	0	-	+	Nef
IRF3	3661	NP_001562.1	-	-	0.464825	122	0.0607143	23	0.625933	19	4	0	-	+	Nef
IRF7	3665	NP_001563.2	0.258964	91	0.202426	335	0.00970874	72	0.0552857	318	0	0	-	+	Tat
ISG15	9636	NP_005092.1	-	-	0.105145	535	-	-	0	594	0	0	-	+	Tat
ISG20	3669	NP_002192.2	-	-	0.0660859	667	-	-	0	594	3	0	-	+	Tat
ITCH	83737	NP_113671.3	0.174216	105	0.0555162	709	-	-	0	594	2	0	-	-	Vif
ITGA3	3675	NP_002195.1	-	-	0.0886863	583	-	-	0.0355455	411	5	0	+	-	gp120;PR;Tat
ITGA4	3676	NP_000876.3	-	-	0.364189	176	-	-	0.0652136	280	0	0	+	-	gp120
ITGA5	3678	NP_002196.2	-	-	0.127966	479	-	-	0	594	1	0	+	-	Tat;Vpr
ITGA6	3655	NP_000201.2	-	-	0.118409	502	-	-	0	594	0	0	+	-	Vpr
ITGAL	3683	NP_002200.1	-	-	0.224504	301	-	-	0.0720617	262	4	1	+	-	gp120;Env;Nef;Tat
ITGAM	3684	NP_000623.2	0.251955	93	0.335488	198	0.0124611	64	0.0475074	349	6	0	+	-	gp120;Nef
ITGAV	3685	NP_002201.1	-	-	0.0684675	656	-	-	0.0110192	542	0	0	+	-	gp120;Tat
ITGAX	3687	NP_000878.2	0.0946644	115	0.365715	174	-	-	0.019161	510	4	0	+	-	gp120
ITGB1	3688	NP_002202.2	0.194175	102	0.0573519	700	-	-	0.0228554	485	5	0	+	-	Tat
ITGB2	3689	NP_000202.2	-	-	0.0824565	608	-	-	0.0472667	352	6	0	+	-	gp120;Tat
ITGB3	3690	NP_000203.2	-	-	0.0377315	794	-	-	0	594	7	0	+	-	Tat
ITGB4	3691	NP_000204.3	-	-	0.0688362	654	0.00933553	74	0.0445414	361	3	0	+	-	PR;Tat
ITGB5	3693	NP_002204.2	-	-	0.0686062	655	-	-	0.0559653	315	0	0	+	-	Tat
ITPA	3704	NP_258412.1	-	-	0.14164	443	-	-	0	594	3	0	-	-	Rev
ITPR2	3709	NP_002214.2	-	-	0.0430608	763	-	-	0	594	18	3	+	+	Tat
ITPR3	3710	NP_002215.1	-	-	0.0325356	815	-	-	0.0277098	452	6	1	+	+	Tat
JAK1	3716	NP_002218.2	-	-	0.028713	846	-	-	0	594	0	0	+	+	gp120
JAK3	3718	NP_000206.2	-	-	0.100662	546	0.0222618	49	0.104032	180	3	0	+	+	gp120
JUN	3725	NP_002219.1	-	-	0.0153976	919	-	-	0	594	0	0	-	-	gp120;Tat;Vpr;Nef;Env
KARS	3735	NP_005539.1	-	-	0.146086	431	-	-	0.00998974	549	0	0	-	-	Gag;CA;PR;Vpr
KCNK3	3777	NP_002237.1	-	-	0.0047131	990	-	-	0	594	0	0	+	-	Vpu
KCNMA1	3778	NP_002238.2	-	-	0.500067	100	-	-	0	594	0	0	+	-	gp120
KCNMB2	10242	NP_005823.1	-	-	0.0221722	876	-	-	0	594	0	0	+	-	gp120
KCNMB3	27094	NP_741979.1	-	-	0.210053	325	-	-	0.02083	500	0	0	+	-	gp120
KCNMB4	27345	NP_055320.4	-	-	0	1017	-	-	0	594	0	0	+	-	gp120
KCNN1	3780	NP_002239.2	-	-	0.0224311	874	-	-	0	594	1	0	+	-	gp120
KCNN2	3781	NP_067627.2	-	-	0.00655118	979	-	-	0.00333396	587	0	0	+	-	gp120
KCNN3	3782	NP_002240.3	-	-	0	1017	-	-	0	594	0	0	+	-	gp120
KCNN4	3783	NP_002241.1	0.516432	63	0.0675094	664	-	-	0	594	2	0	+	-	gp120
KHDRBS1	10657	NP_006550.1	-	-	0	1017	-	-	0	594	0	0	+	-	Rev
KIF2C	11004	NP_006836.1	-	-	0.120594	492	-	-	0.0321516	427	0	0	-	-	Tat
KIF4A	24137	NP_036442.3	-	-	0.215143	318	-	-	0	594	4	0	-	-	Gag
KLF9	687	NP_001197.1	-	-	0.0179053	898	-	-	0	594	3	0	-	-	Tat
KPNA1	3836	NP_002255.2	-	-	0.00456667	991	-	-	0	594	0	0	-	+	IN;Vpr;MA
KPNA2	3838	NP_002257.1	-	-	0.0867378	592	-	-	0	594	0	0	-	+	MA;IN;Vpr
KPNA3	3839	NP_002258.2	-	-	0.0187051	894	-	-	0	594	5	0	-	+	MA;IN
KPNA4	3840	NP_002259.1	-	-	0	1017	-	-	0	594	0	0	-	+	IN;MA
KPNA5	3841	NP_002260.2	-	-	0.0138762	929	-	-	0	594	1	0	-	+	IN;MA
KPNA6	23633	NP_036448.1	-	-	0	1017	-	-	0	594	0	0	-	+	MA;IN
KPNB1	3837	NP_002256.2	0.0114286	147	0.00226639	1008	-	-	0	594	4	0	-	+	IN;Tat;Rev;MA;Vpr
KRAS	3845	NP_203524.1	-	-	0	1017	-	-	0	594	7	1	+	-	Env
KRR1	11103	NP_008974.5	-	-	0.0725146	642	-	-	0.0265485	459	2	0	-	-	Rev
LAMA2	3908	NP_000417.2	-	-	0.143563	436	-	-	0.0508598	337	12	0	+	-	Tat;gp120;gp41
LAMA3	3909	NP_000218.2	0.04884	129	0.248487	271	-	-	0.0554552	316	7	0	+	-	gp41;gp120;Tat
LAMA4	3910	NP_002281.1	-	-	0.165281	393	0.0234375	47	0.111009	162	5	0	-	-	gp41;gp120;Tat
LAMA5	3911	NP_005551.3	0.0541419	123	0.111998	518	-	-	0.0389681	393	13	0	+	-	gp120;Tat;gp41
LAMB1	3912	NP_002282.1	-	-	0.188213	358	-	-	0.0412136	374	0	0	+	-	Tat
LAMB4	22798	NP_031382.1	-	-	0.347935	186	-	-	0.107507	170	0	0	+	-	Tat
LAMC3	10319	NP_006050.3	-	-	0.267898	251	-	-	0.0989592	190	13	0	+	-	Tat
LAMP1	3916	NP_005552.3	-	-	0.144384	434	-	-	0.185564	95	0	0	+	-	CA
LCP1	3936	NP_002289.1	0.044843	131	0.0551882	711	-	-	0	594	7	0	-	-	PR;Env
LDHB	3945	NP_002291.1	-	-	0	1017	-	-	0	594	1	0	-	-	Tat;gp120;gp41
LDHD	197257	NP_705690.2	-	-	0.0476904	745	-	-	0.00734651	565	1	0	-	-	gp41;gp120
LDLR	3949	NP_000518.1	-	-	0.200492	342	-	-	0.0550568	320	16	1	+	-	Nef
LGALS1	3956	NP_002296.1	-	-	0.110587	525	-	-	0	594	0	0	-	-	gp120
LGALS3	3958	NP_002297.2	-	-	0.709632	45	-	-	0.50104	29	3	0	+	-	Tat;Rev
LIF	3976	NP_002300.1	-	-	0	1017	-	-	0	594	2	0	-	-	gp120
LMAN1	3998	NP_005561.1	-	-	0.18253	369	-	-	0.00635435	574	1	0	+	-	gp120
LMNA	4000	NP_733821.1	0.0204082	141	0.0116477	943	0.00531915	84	0	594	0	0	-	-	Rev;Vpr;Tat
LMNB1	4001	NP_005564.1	-	-	0.0453914	754	-	-	0.0112545	541	0	0	+	-	Vpr;Tat
LMNB2	84823	NP_116126.2	-	-	0.0369555	798	0.0148026	58	0.0536647	326	3	0	+	-	Vpr;Tat
LOC8681	8681	NP_005081.1	-	-	0.215595	316	-	-	0.19266	93	3	0	-	-	gp120
LRP1	4035	NP_002323.1	0.541492	60	0.0494052	733	-	-	0	594	7	0	+	-	Tat
LRSAM1	90678	NP_612370.3	-	-	0.114394	513	-	-	0.0617493	292	2	0	-	-	Gag
LTA	4049	NP_000586.2	0.485437	65	0.202398	336	-	-	0	594	0	0	+	+	Tat;gp120
LTF	4057	NP_002334.2	-	-	0.12222	490	-	-	0.12222	149	1	0	-	-	gp120
LYN	4067	NP_002341.1	-	-	0.0310788	827	-	-	0	594	0	0	+	-	Nef;gp120
M6PRBP1	10226	NP_005808.2	-	-	0.0906932	576	-	-	0.0722447	261	4	0	+	-	gp41;Gag;MA
MAG	4099	NP_002352.1	-	-	0.0433097	762	-	-	0.0589788	301	2	0	+	-	gp120
MAN1A1	4121	NP_005898.2	-	-	0.0322894	818	-	-	0.01568	523	3	0	+	-	Env;gp41;gp120
MAN1B1	11253	NP_057303.1	-	-	0.518402	97	0.025641	45	0.605502	20	5	0	+	-	Env;gp120;gp41
MAN1C1	57134	NP_065112.1	-	-	0.11782	503	-	-	0.0147887	528	0	0	+	-	gp120;Env;gp41
MAN2A1	4124	NP_002363.2	-	-	0.118905	500	-	-	0.0135706	537	0	0	+	-	Env;gp120;gp41
MAN2A2	4122	NP_006113.2	-	-	0.045768	753	-	-	0.0249091	467	8	0	+	-	Env;gp120;gp41
MAN2B1	4125	NP_000519.2	-	-	0.147294	429	-	-	0.0218896	495	2	0	-	-	Env;gp120;gp41
MAN2C1	4123	NP_006706.2	-	-	0.0844512	599	-	-	0.0208548	499	4	0	-	-	Env;gp41;gp120
MANBA	4126	NP_005899.3	-	-	0.262093	259	-	-	0.00937349	551	0	0	-	-	gp41;Env;gp120
MANEA	79694	NP_078917.2	-	-	0.236364	287	-	-	0.132385	134	4	2	+	-	Env;gp41
MAP1A	4130	NP_002364.5	-	-	0.303467	219	-	-	0.0560189	314	8	0	-	-	PR
MAP1LC3A	84557	NP_115903.1	-	-	0.0142571	926	-	-	0.0213857	497	0	0	+	-	PR
MAP1LC3B	81631	NP_073729.1	-	-	0	1017	-	-	0	594	2	1	+	-	PR
MAP1LC3C	440738	NP_001004343.1	0.342466	81	0.239778	282	-	-	0.209756	87	0	0	+	-	PR
MAP2	4133	NP_002365.3	-	-	0.335941	195	-	-	0.0506552	339	0	0	-	-	PR;gp120
MAP2K1	5604	NP_002746.1	-	-	0.0100387	952	-	-	0	594	3	0	-	-	Tat;Nef;RT;gp120
MAP2K2	5605	NP_109587.1	0.150376	109	0.0289538	842	-	-	0.0388265	395	0	0	-	-	Vpr;gp120;Nef;Tat
MAP2K7	5609	NP_660186.1	-	-	0	1017	-	-	0	594	2	0	-	-	Vpr
MAP3K5	4217	NP_005914.1	0.568099	58	0.0419707	771	0.002185	91	0.00677727	569	2	0	-	-	Nef
MAPK1	5594	NP_002736.3	-	-	0	1017	-	-	0	594	6	0	-	-	Nef;Vif;Tat;gp120;MA;Rev;RT;p6;Env;Vpr
MAPK10	5602	NP_002744.1	-	-	0.040299	783	-	-	0	594	0	0	-	-	Env;gp120
MAPK11	5600	NP_002742.3	-	-	0.0755703	630	-	-	0	594	1	0	-	-	gp120
MAPK12	6300	NP_002960.2	-	-	0.0924479	572	0.0740741	19	0.10022	189	3	0	-	-	gp120;RT
MAPK13	5603	NP_002745.1	-	-	0.0303222	833	-	-	0.00560645	579	2	0	-	-	gp120
MAPK14	1432	NP_001306.1	-	-	0.0155382	916	-	-	0	594	6	1	-	+	Env;gp120;Vpr;Nef
MAPK15	225689	NP_620590.2	-	-	0.324855	203	-	-	0.100603	188	1	0	-	-	gp120
MAPK3	5595	NP_002737.2	-	-	0.00554211	984	-	-	0.0205857	501	1	0	-	-	gp120;Nef;Tat;MA;Env;p6;RT;Vif;Rev
MAPK4	5596	NP_002738.2	-	-	0.0188443	892	-	-	0.0169132	521	2	0	-	-	gp120
MAPK6	5597	NP_002739.1	-	-	0.0115427	945	-	-	0	594	0	0	-	-	gp120
MAPK7	5598	NP_002740.2	-	-	0.232477	294	-	-	0	594	1	0	-	-	gp120
MAPK8	5599	NP_620637.1	-	-	0	1017	-	-	0	594	0	0	-	-	Env;Nef;gp120;Tat;Vpr
MAPK9	5601	NP_002743.3	-	-	0.0198449	889	-	-	0	594	0	0	-	-	Env;gp120
MARCO	8685	NP_006761.1	0.211946	99	0.717321	44	-	-	0.532715	24	0	0	+	-	Vpr
MAX	4149	NP_002373.3	-	-	0.139279	449	-	-	0	594	3	0	-	-	gp120
MDFIC	29969	NP_951038.1	-	-	0.551383	84	-	-	0.138083	127	0	0	-	-	Tat
MDM2	4193	NP_002383.2	-	-	0.0516667	724	-	-	0.0246583	469	4	0	-	-	Tat
MED21	9412	NP_004255.2	-	-	0.136393	455	-	-	0	594	4	0	-	-	Tat
METTL1	4234	NP_005362.2	-	-	0.115854	512	-	-	0	594	1	0	-	-	Tat
MGAT2	4247	NP_002399.1	-	-	0.100155	551	-	-	0.0659641	277	0	0	+	-	Env;gp120;gp41
MGAT4A	11320	NP_036346.1	-	-	0.010742	947	-	-	0	594	0	0	+	-	gp41;Env
MGAT4B	11282	NP_055090.1	0.865672	42	0.27655	244	-	-	0.0394765	390	0	0	+	-	gp41;Env
MGAT5B	146664	NP_653278.2	0.550459	59	0.169625	388	-	-	0.0314716	428	7	2	+	-	Env;gp41
MKI67	4288	NP_002408.3	1.49002	25	0.631827	63	-	-	0.158402	110	21	0	-	-	Nef
MKNK2	2872	NP_060042.2	0.479452	67	0.0390061	787	-	-	0.0502778	341	1	0	-	-	Vpr
MME	4311	NP_000893.2	-	-	0.0386205	791	-	-	0.0282771	443	1	0	+	-	Tat
MMP1	4312	NP_002412.1	-	-	0.189141	357	-	-	0.0709643	266	8	0	-	-	Tat;gp120
MMP2	4313	NP_004521.1	0.440061	70	0.0274825	850	-	-	0.06245	289	5	0	+	-	Tat;gp41;gp120
MMP3	4314	NP_002413.1	-	-	0.391769	156	-	-	0.153557	113	1	0	-	-	gp120
MMP7	4316	NP_002414.1	-	-	0.244871	277	-	-	0.0220667	492	4	0	-	-	Tat
MMP9	4318	NP_004985.2	-	-	0.143128	438	-	-	0.0175615	517	4	0	-	-	Tat;gp120;Nef
MNAT1	4331	NP_002422.1	-	-	0.0388238	790	-	-	0	594	0	0	-	-	Tat;Vpr
MRC2	9902	NP_006030.2	-	-	0.0289201	843	0.00162602	92	0.010386	545	5	0	+	-	Tat;gp120
MSN	4478	NP_002435.1	-	-	0	1017	-	-	0	594	0	0	+	-	gp120;Gag
MT1A	4489	NP_005937.2	-	-	0.302567	221	-	-	0	594	0	0	-	-	Tat
MT1B	4490	NP_005938.1	-	-	0.0841	600	-	-	0.0928	203	0	0	-	-	Tat
MT1E	4493	NP_783316.2	-	-	0.31134	214	-	-	0.214514	83	1	0	-	-	Tat
MT1F	4494	NP_005940.1	-	-	0.354467	181	-	-	0.0348	412	0	0	-	-	Tat
MT1G	4495	NP_005941.1	-	-	0.3182	208	-	-	0.4517	33	0	0	-	-	Tat
MT1H	4496	NP_005942.1	-	-	0.271333	247	-	-	0	594	0	0	-	-	Tat
MT1IP	644314	NP_783320.2	-	-	0.445433	131	-	-	0	594	0	0	-	-	Tat
MT1M	4499	NP_789846.1	-	-	0.842733	32	-	-	1.3998	4	1	0	-	-	Tat
MT1X	4501	NP_005943.1	-	-	0.306167	217	-	-	0	594	0	0	-	-	Tat
MT2A	4502	NP_005944.1	-	-	0.0986833	554	-	-	0	594	0	0	-	-	Tat
MT3	4504	NP_005945.1	-	-	1.25497	13	-	-	0	594	1	0	-	-	Tat
MT4	84560	NP_116324.1	-	-	0.426367	138	0.0327869	33	1.1874	6	3	0	-	-	Tat
MTDH	92140	NP_848927.1	-	-	0.129221	475	-	-	0.0755075	250	6	0	+	-	gp120
MX1	4599	NP_002453.1	-	-	0.205401	332	-	-	0.0906	211	4	0	-	+	Tat
MYC	4609	NP_002458.2	-	-	0.100241	549	-	-	0	594	5	0	-	-	gp120;Tat
MYH10	4628	NP_005955.1	-	-	0.0168944	910	-	-	0	594	1	0	-	-	PR
MYH11	4629	NP_002465.1	0.175529	104	0.0569972	702	-	-	0.00433143	584	15	0	-	-	PR
MYH13	8735	NP_003793.2	0.082602	118	0.124789	486	-	-	0	594	7	0	-	-	PR
MYH14	79784	NP_079005.3	0.621866	57	0.129339	474	0.025974	43	0.0245631	471	5	0	-	-	PR
MYH6	4624	NP_002462.1	0.0103199	151	0.0442041	759	-	-	0.0233071	481	3	0	-	-	PR
MYH7	4625	NP_000248.2	0.0517063	125	0.0538419	715	0.00827301	77	0.0577115	309	2	0	-	-	PR
MYH9	4627	NP_002464.1	0.0510465	126	0.0177384	900	0.0316488	35	0.0244356	474	7	0	+	-	PR
MYST1	84148	NP_115564.1	-	-	0.0737076	636	0.0532544	25	0.25877	67	3	0	-	-	IN
MYST2	11143	NP_008998.1	-	-	0	1017	-	-	0	594	2	0	-	-	IN
MYST3	7994	NP_006757.1	-	-	0.131877	468	0.00499251	86	0.117703	155	4	0	-	-	IN
NAP1L4	4676	NP_005960.1	-	-	0.0809875	613	-	-	0.0363875	404	5	1	-	-	gp120
NCF1	653361	NP_000256.3	-	-	0.0785824	619	-	-	0.0287088	442	0	0	-	-	Tat
NCKAP1	10787	NP_038464.1	-	-	0	1017	-	-	0	594	0	0	+	-	gp120
NCL	4691	NP_005372.2	-	-	0.109818	528	-	-	0	594	0	0	-	-	MA;RT
NCOA1	8648	NP_003734.3	-	-	0.035794	803	-	-	0	594	0	0	-	+	Tat;Vpr
NCOA2	10499	NP_006531.1	-	-	0.0516197	726	-	-	0	594	1	0	-	+	Tat
NDRG1	10397	NP_006087.2	-	-	0.0341623	807	-	-	0	594	7	0	+	-	PR
NDRG2	57447	NP_963831.1	-	-	0.0636542	677	-	-	0	594	1	0	-	-	PR
NEDD4	4734	NP_006145.2	-	-	0.224104	302	-	-	0.0509753	335	11	0	-	+	p6;Vif
NELF	26012	NP_056352.3	-	-	0.0521529	723	-	-	0.00555789	580	2	0	+	-	Tat
NEU1	4758	NP_000425.1	-	-	0.128227	477	-	-	0	594	0	0	+	-	gp120
NEU2	4759	NP_005374.1	-	-	0.322949	205	-	-	0	594	0	0	-	-	gp120
NEU3	10825	NP_006647.3	-	-	0.197339	350	-	-	0	594	2	1	+	-	gp120
NF2	4771	NP_000259.1	-	-	0.0231471	870	-	-	0.0219519	494	4	0	+	-	Nef
NFATC1	4772	NP_765978.1	-	-	0.184399	367	-	-	0	594	9	0	-	-	Nef;Tat;gp120;Vpr;RT
NFATC2	4773	NP_036472.2	-	-	0.0404268	782	-	-	0.0398694	385	4	0	-	-	Tat;RT;Vpr;gp120
NFATC3	4775	NP_775188.1	-	-	0.195571	353	-	-	0.0184078	516	2	0	-	-	gp120;Tat;Vpr
NFATC4	4776	NP_004545.2	-	-	0.136995	452	-	-	0.138624	125	4	2	-	-	Vpr;Tat;gp120
NFIC	4782	NP_005588.2	-	-	0.0738288	635	-	-	0	594	0	0	-	-	Tat
NFKB1	4790	NP_003989.2	-	-	0.148774	426	-	-	0	594	0	0	-	+	Tat;gp120;Vpr;NC;Vpu;Nef;PR
NFKB2	4791	NP_002493.3	-	-	0.0641736	675	-	-	0.0220781	491	2	0	-	-	Tat;gp120
NFKBIA	4792	NP_065390.1	-	-	0.0303894	832	-	-	0	594	2	0	-	-	Nef;gp120;Tat;Vpr;Vpu;Rev;Env
NFKBIB	4793	NP_002494.2	-	-	0.268159	250	-	-	0.033344	421	4	0	-	-	gp120;Tat
NLRP1	22861	NP_127497.1	0.636624	55	0.54086	86	-	-	0.111946	160	7	3	-	+	gp120
NMT2	9397	NP_004799.1	-	-	0.0933909	569	-	-	0	594	3	0	-	-	MA
NNAT	4826	NP_005377.1	-	-	0	1017	-	-	0	594	0	0	-	-	gp120
NOS1	4842	NP_000611.1	-	-	0.464511	123	0.000697837	94	0.0759319	246	10	0	+	-	gp41;gp120
NOS2A	4843	NP_000616.3	-	-	0.130843	471	-	-	0	594	6	0	-	-	Tat;gp120;gp41
NOS3	4846	NP_000594.2	0.457571	69	0.0504452	732	-	-	0.0221514	488	0	0	+	-	Tat;gp41
NOX1	27035	NP_008983.1	0.933852	40	0.410638	147	0.103113	13	0.162586	106	0	0	+	-	Env;Nef;gp120
NOX3	50508	NP_056533.1	-	-	0.119273	499	-	-	0.107373	171	3	0	+	-	gp120;Env
NOX4	50507	NP_058627.1	-	-	0.132284	467	-	-	0.0496133	343	1	0	+	-	Env;gp120
NOX5	79400	NP_078781.2	-	-	0.176898	379	-	-	0.0472113	353	8	0	+	-	gp120;Env
NPM1	4869	NP_002511.1	-	-	0.0472396	747	-	-	0	594	0	0	-	-	Rev;Tat
NR2F1	7025	NP_005645.1	-	-	0.0301886	834	-	-	0.0789216	235	0	0	-	-	Tat
NR3C1	2908	NP_000167.1	-	-	0.233477	292	-	-	0	594	0	0	-	-	Vpr
NR4A1	3164	NP_002126.2	-	-	0.144875	433	-	-	0	594	2	0	-	-	Vpr
NUP153	9972	NP_005115.2	-	-	0.192713	355	-	-	0.0136556	536	5	0	+	-	Rev
NUP214	8021	NP_005076.3	-	-	0.225964	300	-	-	0.0545116	324	2	0	+	-	Rev
NUP62	23636	NP_036478.2	-	-	0.251347	269	-	-	0.184823	96	5	0	+	-	Rev
NUP85	79902	NP_079120.1	-	-	0.117347	505	-	-	0	594	2	0	+	-	Vpr
NUTF2	10204	NP_005787.1	-	-	0	1017	-	-	0	594	0	0	-	-	MA
OAS1	4938	NP_002525.2	1.98347	15	0.640514	62	-	-	0	594	4	0	-	+	Tat
OAS2	4939	NP_058197.2	-	-	0.739075	41	-	-	0.100903	187	9	0	+	+	Tat
OAS3	4940	NP_006178.2	-	-	0.489561	108	-	-	0.0288835	438	16	1	-	+	Tat
OCLN	4950	NP_002529.1	-	-	0.21354	322	-	-	0	594	0	0	+	-	gp120
OPRK1	4986	NP_000903.2	-	-	0.0265513	858	-	-	0	594	9	0	+	-	gp120
OPRM1	4988	NP_000905.3	-	-	0.110145	527	-	-	0.0731	257	9	0	+	-	gp120
ORM1	5004	NP_000598.1	-	-	0.1356	457	-	-	0.124227	146	0	0	-	-	gp120
P4HB	5034	NP_000909.2	-	-	0.0578008	696	-	-	0.0238711	476	3	0	+	-	gp120
PABPC1	26986	NP_002559.2	-	-	0.00956351	954	-	-	0.0291414	437	0	0	-	-	PR;Rev
PAEP	5047	NP_002562.2	-	-	0.244884	276	-	-	0.131792	135	2	0	-	-	gp120
PAFAH1B1	5048	NP_000421.1	-	-	0.0175907	901	-	-	0	594	1	0	+	-	Tat
PAK1	5058	NP_002567.3	-	-	0.00760211	969	-	-	0	594	2	0	+	-	Nef;Tat
PAK2	5062	NP_002568.2	-	-	0.0352028	805	-	-	0.0338426	418	0	0	+	-	Nef;MA
PAPOLA	10914	NP_116021.2	-	-	0.0728139	641	-	-	0	594	1	0	-	-	Tat;Vpr
PAPOLG	64895	NP_075045.2	-	-	0.214438	319	-	-	0	594	0	0	-	-	Tat
PAWR	5074	NP_002574.2	-	-	0.198797	345	-	-	0.0618966	291	2	0	-	-	Tat
PCAF	8850	NP_003875.3	-	-	0.0447327	758	-	-	0	594	1	0	-	-	Tat
PCK1	5105	NP_002582.2	-	-	0.0559474	708	-	-	0.040507	379	13	2	-	-	IN
PCNA	5111	NP_002583.1	-	-	0	1017	-	-	0	594	0	0	-	-	Tat
PCNT	5116	NP_006022.3	0.162524	108	0.425651	139	0.0305927	37	0.25761	69	13	1	-	-	Vpr
PCSK1	5122	NP_000430.3	-	-	0.116976	508	-	-	0	594	0	0	-	-	Env
PCSK5	5125	NP_006191.2	0.711176	49	0.0921104	573	0.0145138	59	0.0859609	225	3	0	-	-	Env
PCSK6	5046	NP_002561.1	0.0104167	150	0.14854	427	-	-	0.0459049	357	6	0	+	-	Env
PCSK7	9159	NP_004707.2	-	-	0.111046	522	-	-	0.0339562	416	3	0	+	-	Env
PDCD11	22984	NP_055791.1	-	-	0.162124	399	-	-	0.0342709	413	6	0	-	-	Tat
PDCD6IP	10015	NP_037506.2	-	-	0.0319609	822	-	-	0.0091	554	0	0	-	-	Nef;Gag;p6
PDE10A	10846	NP_006652.1	-	-	0.0268986	855	-	-	0	594	5	1	-	-	Tat
PDE11A	50940	NP_058649.3	-	-	0.158872	405	-	-	0.0199057	505	0	0	-	-	Tat
PDE1A	5136	NP_005010.2	-	-	1.6716	2	-	-	0	594	0	0	-	-	Tat
PDE1B	5153	NP_000915.1	-	-	0.13663	454	-	-	0	594	4	0	-	-	Tat
PDE2A	5138	NP_002590.1	-	-	0.0618942	683	-	-	0	594	3	0	+	-	Tat
PDE3A	5139	NP_000912.3	-	-	0.0648662	669	-	-	0.0401385	381	2	0	+	-	Tat
PDE4A	5141	NP_006193.1	0.475087	68	0.447692	128	-	-	0.00695	568	2	0	+	-	Tat
PDE4B	5142	NP_002591.2	-	-	0.0217176	879	-	-	0.0204544	502	0	0	-	-	Tat
PDE4C	5143	NP_000914.2	-	-	0.15508	411	-	-	0	594	5	0	-	-	Tat
PDE4D	5144	NP_006194.2	0.705446	51	0.0912851	575	-	-	0	594	0	0	+	-	Tat
PDE7A	5150	NP_002594.1	-	-	0.0214789	881	-	-	0	594	4	0	-	-	Tat
PDE8A	5151	NP_002596.1	0.28133	88	0.175864	380	-	-	0.0957615	197	4	1	-	-	Tat
PDIA2	64714	NP_006840.2	-	-	0.174775	382	-	-	0.1156	157	3	0	-	-	gp120
PDIA3	2923	NP_005304.3	-	-	0.0294884	837	-	-	0	594	1	0	-	-	gp120
PDIA4	9601	NP_004902.1	1.75466	18	0.17167	385	0.108696	12	0.0778264	238	0	0	-	-	gp120
PDIA5	10954	NP_006801.1	-	-	0.0720149	644	-	-	0.0171787	519	0	0	-	-	gp120
PDIA6	10130	NP_005733.1	-	-	0.149232	424	-	-	0.0985605	192	0	0	-	-	gp120
PHKA1	5255	NP_002628.1	-	-	0.119653	496	-	-	0.0549908	321	0	0	+	-	PR
PHKA2	5256	NP_000283.1	-	-	0.0676595	662	-	-	0.0365388	403	0	0	+	-	PR
PHKB	5257	NP_000284.1	-	-	0.0416554	774	-	-	0	594	3	0	+	-	PR
PIK3C2G	5288	NP_004561.2	-	-	0.230404	297	-	-	0.0767439	241	5	0	+	-	Tat;Env;gp120
PIK3C3	5289	NP_002638.2	-	-	0.02883	845	-	-	0	594	2	0	-	-	Tat;Env;gp120
PIK3CA	5290	NP_006209.2	-	-	0	1017	-	-	0	594	0	0	-	-	gp120;Tat;Nef;Env
PIK3CD	5293	NP_005017.2	-	-	0.0489706	736	0	95	0.0287327	440	0	0	-	-	Tat;gp120;Env
PIK3CG	5294	NP_002640.2	-	-	0.0426714	768	-	-	0.0150286	526	0	0	-	-	Tat;gp120;Env
PIK3R1	5295	NP_852664.1	-	-	0.0701368	648	-	-	0	594	1	0	-	-	Env;Tat;gp120;Nef
PIK3R2	5296	NP_005018.1	-	-	0.0697451	651	-	-	0	594	1	0	-	-	gp120;Tat;Env
PIP	5304	NP_002643.1	4.41379	3	1.48955	4	0.0275862	39	0.512778	26	0	0	-	-	gp120
PLA2G10	8399	NP_003552.1	-	-	0.530916	90	-	-	0	594	0	0	-	-	gp120
PLA2G12A	81579	NP_110448.2	-	-	0.0574012	699	-	-	0	594	0	0	-	-	gp120
PLA2G1B	5319	NP_000919.1	-	-	0.163543	396	-	-	0.1339	133	2	0	-	-	gp120
PLA2G2A	5320	NP_000291.1	0.909091	41	0.735885	42	-	-	0.246044	74	0	0	+	-	gp120
PLA2G2D	26279	NP_036532.1	-	-	0.429752	134	-	-	0	594	0	0	-	-	gp120
PLA2G2E	30814	NP_055404.1	-	-	0.110737	524	-	-	0.124867	145	0	0	-	-	gp120
PLA2G2F	64600	NP_073730.2	-	-	0.270779	249	-	-	0.211482	84	0	0	-	-	gp120
PLA2G3	50487	NP_056530.1	-	-	0.345134	188	-	-	0.0429043	367	8	0	+	-	gp120
PLA2G4C	8605	NP_003697.1	0.240741	94	0.698989	50	-	-	0.0800786	234	8	0	+	-	gp120
PLA2G4D	283748	NP_828848.3	-	-	0.216306	315	-	-	0.00361892	586	3	0	+	-	gp120
PLA2G4F	255189	NP_998765.2	-	-	0.243468	280	-	-	0.055075	319	4	0	+	-	gp120
PLA2G5	5322	NP_000920.1	-	-	0.199125	344	-	-	0	594	0	0	-	-	gp120
PLA2G6	8398	NP_003551.2	4.28571	4	0.678453	56	0.130435	10	0.423536	37	4	0	+	+	gp120
PLA2G7	7941	NP_005075.2	-	-	0.253808	266	-	-	0.0359769	407	3	0	-	-	gp120
PLAUR	5329	NP_002650.1	-	-	0.369982	173	-	-	0.0579895	307	4	0	+	-	CA
PLCB1	23236	NP_056007.1	-	-	0.0701144	649	0.000853242	93	0.00929018	552	9	0	+	-	Tat;gp120
PLCB2	5330	NP_004564.2	-	-	0.133038	464	-	-	0.0257067	463	2	0	-	-	gp120;Tat
PLCB4	5332	NP_000924.2	0.0108814	149	0.0378616	793	0.00326442	90	0.0781023	237	3	0	-	-	Tat;gp120
PLCD4	84812	NP_116115.1	-	-	0.153932	414	-	-	0.101054	186	0	0	+	-	Tat;gp120
PLCE1	51196	NP_057425.3	-	-	0.247148	273	-	-	0.0384658	396	6	0	+	-	Tat;gp120
PLCG1	5335	NP_002651.2	0.0543057	122	0.0340126	808	-	-	0.0147831	529	2	0	+	-	gp120;Tat;Env
PLCG2	5336	NP_002652.2	-	-	0.0658647	668	-	-	0.0134149	538	6	0	+	-	Tat;gp120
PLCH1	23007	NP_055811.1	-	-	0.13733	451	-	-	0.0359463	410	0	0	+	-	gp120
PLCH2	9651	NP_055453.2	-	-	0.195356	354	-	-	0.107786	169	0	0	+	-	gp120
PLCZ1	89869	NP_149114.2	-	-	0.31575	210	-	-	0.0577529	308	2	0	-	-	gp120
PLEC1	5339	NP_000436.2	0.225235	98	0.0508647	730	0.099497	14	0.0638255	287	9	2	+	-	Vif
PLS1	5357	NP_002661.1	-	-	0.0425017	769	-	-	0	594	0	0	-	-	PR
PLS3	5358	NP_005023.2	-	-	0.00970977	953	-	-	0.0236897	478	1	0	-	-	PR
PML	5371	NP_150241.2	-	-	0.682298	54	-	-	0	594	10	0	-	-	IN;Tat
POLB	5423	NP_002681.1	-	-	0.0293482	839	-	-	0	594	1	0	-	-	Tat
POLE	5426	NP_006222.2	-	-	0.314107	212	0.0110193	67	0.0510735	334	15	0	-	-	Tat
POLR2A	5430	NP_000928.1	0.0304723	135	0.017067	907	0.00406298	88	0.0145531	530	8	0	-	+	Vpr;Tat;gp120
POLR2C	5432	NP_116558.1	-	-	0	1017	-	-	0	594	1	0	-	-	Tat;gp120;Vpr
POLR2D	5433	NP_004796.1	-	-	0.0167667	911	-	-	0	594	0	0	-	-	Tat;gp120;Vpr
POLR2E	5434	NP_002686.2	-	-	0.0130708	935	-	-	0.0245	473	2	0	-	-	gp120;Tat;Vpr
POLR2F	5435	NP_068809.1	-	-	0	1017	-	-	0	594	0	0	-	-	Tat;Vpr;gp120
POLR2H	5437	NP_006223.2	-	-	0	1017	-	-	0	594	0	0	-	-	gp120;Tat;Vpr
POLR2I	5438	NP_006224.1	-	-	0	1017	-	-	0	594	1	0	-	-	Tat;Vpr;gp120
POLR2J	5439	NP_006225.1	-	-	0	1017	-	-	0	594	0	0	-	-	Tat;Vpr;gp120
POLR2K	5440	NP_005025.1	-	-	0	1017	-	-	0	594	0	0	-	-	Vpr;gp120;Tat
POLR2L	5441	NP_066951.1	-	-	0	1017	-	-	0	594	3	0	-	-	Tat;gp120;Vpr
POLR3B	55703	NP_060552.3	-	-	0	1017	-	-	0	594	5	0	-	-	Tat
POLR3D	661	NP_001713.2	-	-	0.0606936	687	-	-	0	594	1	0	-	-	Tat
POLR3E	55718	NP_060589.1	-	-	0.0615234	684	-	-	0.00661667	572	3	0	-	-	Tat
POLR3F	10621	NP_006457.2	-	-	0.00730379	972	-	-	0	594	4	0	-	-	Tat
POLR3G	10622	NP_006458.2	-	-	0.10019	550	-	-	0	594	0	0	-	-	Tat
POLR3H	171568	NP_612211.1	-	-	0.20089	341	-	-	0.130257	139	3	0	-	-	Tat
POLR3K	51728	NP_057394.1	-	-	0.0325	816	-	-	0.25244	73	3	0	-	-	Tat
POMC	5443	NP_000930.1	-	-	0.0683397	658	-	-	0.0647	283	0	0	-	-	gp120
POU2F1	5451	NP_002688.2	-	-	0.0744443	632	-	-	0.0908507	210	0	0	-	-	Tat
PPBP	5473	NP_002695.1	-	-	0.551029	85	-	-	0	594	0	0	+	-	PR
PPIB	5479	NP_000933.1	-	-	0.0238031	866	-	-	0	594	2	0	-	-	gp120;CA
PPM1F	9647	NP_055449.1	-	-	0.178292	378	-	-	0.127819	141	4	0	-	-	Tat
PPP1CB	5500	NP_002700.1	-	-	0	1017	-	-	0	594	0	0	-	-	gp120;Tat
PPP1CC	5501	NP_002701.1	-	-	0	1017	-	-	0	594	1	0	+	-	Tat
PPP1R8	5511	NP_054829.2	-	-	0	1017	-	-	0	594	0	0	-	-	Tat
PPP2CA	5515	NP_002706.1	-	-	0	1017	-	-	0	594	0	0	+	-	Vpr;NC;Tat
PPP2CB	5516	NP_004147.1	0.0324675	134	0.00717436	975	-	-	0	594	0	0	-	-	Vpr;NC;Tat
PPP2R1A	5518	NP_055040.2	-	-	0	1017	-	-	0	594	2	0	+	-	Tat;Vpr;NC
PPP2R1B	5519	NP_002707.3	-	-	0.0678802	661	-	-	0	594	1	0	-	-	NC;Vpr;Tat
PPP2R2B	5521	NP_004567.1	-	-	0	1017	-	-	0	594	0	0	-	-	Vpr;Tat;NC
PPP2R3A	5523	NP_002709.2	0.687554	52	0.124678	487	-	-	0.0169187	520	0	0	-	-	Tat;Vpr;NC
PPP2R4	5524	NP_066954.2	-	-	0.0427822	767	-	-	0.0450867	358	5	0	-	-	Tat;Vpr;NC
PPP2R5C	5527	NP_002710.2	-	-	0.0154415	918	-	-	0	594	2	2	+	-	Vpr;NC;Tat
PPP2R5D	5528	NP_006236.1	-	-	0.0140769	927	-	-	0	594	0	0	-	-	Tat;NC;Vpr
PPP2R5E	5529	NP_006237.1	-	-	0.0308638	829	-	-	0	594	1	0	-	-	NC;Tat;Vpr
PPP3CA	5530	NP_000935.1	-	-	0	1017	-	-	0	594	0	0	-	-	Tat
PPP3CC	5533	NP_005596.2	-	-	0.0572736	701	-	-	0.0471978	354	1	0	-	-	Tat
PPP3R1	5534	NP_000936.1	-	-	0	1017	-	-	0	594	0	0	-	-	Tat
PPP3R2	5535	NP_671709.1	-	-	0.0643944	673	-	-	0	594	3	0	-	-	Tat
PRKACA	5566	NP_002721.1	0.204678	100	0.0255661	861	-	-	0	594	1	0	-	-	CA;gp120;Nef;Tat;MA
PRKACB	5567	NP_002722.1	-	-	0.0195222	890	-	-	0	594	0	0	-	-	gp120;Tat;MA;CA
PRKAG1	5571	NP_002724.1	-	-	0	1017	-	-	0	594	0	0	-	-	MA;Tat
PRKAG2	51422	NP_057287.2	-	-	0.0776273	623	-	-	0.133975	132	0	0	-	-	MA;Tat
PRKAR1A	5573	NP_002725.1	-	-	0.0330369	813	-	-	0	594	4	0	-	+	gp120;Tat;MA
PRKAR1B	5575	NP_002726.1	0.263158	90	0.0169709	909	-	-	0	594	0	0	-	-	MA;Tat
PRKAR2B	5577	NP_002727.2	-	-	0.0365401	800	-	-	0.0072	567	0	0	-	-	MA;Tat
PRKCA	5578	NP_002728.1	-	-	0.0175801	902	-	-	0.0217371	496	7	0	+	-	Env;gp41;gp120;Tat;Rev;RT;Nef;PR;MA
PRKCB1	5579	NP_997700.1	-	-	0.0056813	981	-	-	0	594	8	0	-	-	Tat;RT;gp41;PR;gp120;Env;Nef
PRKCE	5581	NP_005391.1	-	-	0.00559706	983	-	-	0	594	0	0	+	-	gp120;PR;Tat;gp41;RT;Env;Nef
PRKCG	5582	NP_002730.1	0.0287356	137	0.0320408	819	0.00718391	80	0.0522066	330	3	0	-	-	gp120;Tat;gp41;PR;Env;RT
PRKCH	5583	NP_006246.2	0.0293255	136	0.143446	437	-	-	0.0254651	465	7	1	-	-	RT;PR;gp120;gp41;Env;Tat
PRKCI	5584	NP_002731.3	-	-	0.00905157	960	-	-	0	594	0	0	+	-	Env;gp41;gp120;RT;Tat;PR
PRKCQ	5588	NP_006248.1	-	-	0.111321	519	-	-	0	594	8	0	-	-	gp120;Tat;RT;Env;gp41;PR;Nef
PRKCZ	5590	NP_002735.3	-	-	0.372624	172	-	-	0.163515	105	0	0	+	-	gp41;gp120;Tat;RT;Env;PR
PRKD1	5587	NP_002733.2	-	-	0.0479746	741	-	-	0.031	432	2	0	+	-	Tat
PRKD3	23683	NP_005804.1	-	-	0.0150286	922	-	-	0	594	1	0	-	-	Tat
PRKDC	5591	NP_008835.5	-	-	0.117269	506	-	-	0.0280963	447	4	0	-	-	IN;Tat
PRMT6	55170	NP_060607.1	-	-	0	1017	-	-	0	594	0	0	-	-	Rev;Env;Tat
PRNP	5621	NP_000302.1	-	-	0.296317	226	-	-	0.0880941	218	2	0	+	-	Tat
PRRX1	5396	NP_008833.1	-	-	0	1017	-	-	0	594	0	0	-	+	Tat
PRSS1	5644	NP_002760.1	-	-	0.455799	126	-	-	0.302495	57	0	0	-	-	gp120
PRSS2	5645	NP_002761.1	0.325203	83	0.57557	77	0.0325203	34	0.512474	27	0	0	-	-	gp120
PSMA3	5684	NP_002779.1	-	-	0	1017	-	-	0	594	0	0	-	-	IN;Vif;Tat
PSMA4	5685	NP_002780.1	-	-	0	1017	-	-	0	594	5	0	-	-	IN;Tat;Vif
PSMA5	5686	NP_002781.2	-	-	0.0591238	694	-	-	0	594	0	0	-	-	Tat;IN;Vif
PSMA6	5687	NP_002782.1	-	-	0	1017	-	-	0	594	1	0	-	-	Vif;Tat;IN
PSMA7	5688	NP_002783.1	-	-	0.0234368	868	-	-	0	594	2	0	-	-	Tat;IN;Vif
PSMB1	5689	NP_002784.1	-	-	0.0892237	580	-	-	0	594	2	0	-	-	Tat;Vif;IN
PSMB10	5699	NP_002792.1	-	-	0.205369	333	-	-	0	594	3	0	-	-	Tat;IN;Vif
PSMB2	5690	NP_002785.1	0.05	128	0.0482375	738	0.005	85	0	594	0	0	-	-	Tat;Vif;IN
PSMB4	5692	NP_002787.2	-	-	0.0367556	799	-	-	0.06855	269	0	0	-	-	Tat;Vif;Nef;IN
PSMB5	5693	NP_002788.1	-	-	0.0236989	867	-	-	0	594	1	0	-	-	IN;Vif;Tat
PSMB6	5694	NP_002789.1	-	-	0.0477719	743	-	-	0	594	1	0	-	-	Tat;IN;Vif
PSMB7	5695	NP_002790.1	-	-	0.0493485	734	-	-	0	594	1	0	-	-	IN;Tat;Vif
PSMB8	5696	NP_004150.1	-	-	0.339599	193	-	-	0.166359	103	0	0	-	-	Vif;Tat;IN;RT
PSMB9	5698	NP_002791.1	-	-	0.149684	423	-	-	0	594	0	0	-	-	IN;Tat;Vif
PSMC1	5700	NP_002793.2	-	-	0	1017	-	-	0	594	0	0	-	-	Tat;Vif;IN
PSMC2	5701	NP_002794.1	-	-	0	1017	-	-	0	594	0	0	-	-	IN;Tat;Vif
PSMC4	5704	NP_006494.1	-	-	0	1017	-	-	0	594	0	0	-	-	Vif;Tat;IN
PSMC5	5705	NP_002796.4	-	-	0	1017	-	-	0	594	2	0	-	-	Tat;Vif;IN
PSMC6	5706	NP_002797.2	-	-	0.00244265	1005	-	-	0	594	1	0	-	-	Tat;Vif;IN
PSMD1	5707	NP_002798.2	-	-	0.0142952	925	-	-	0	594	0	0	-	-	Tat;Vif;IN
PSMD10	5716	NP_002805.1	-	-	0.018465	896	-	-	0	594	0	0	-	-	Vif;Tat;IN
PSMD12	5718	NP_002807.1	-	-	0	1017	-	-	0	594	1	0	-	-	IN;Vif;Tat
PSMD13	5719	NP_002808.2	-	-	0.201215	340	-	-	0.25825	68	10	1	-	-	Tat;IN;Vif
PSMD2	5708	NP_002799.3	-	-	0.0211875	885	-	-	0	594	0	0	-	-	Tat;Vif;IN
PSMD4	5710	NP_002801.1	-	-	0.0155081	917	-	-	0	594	0	0	-	-	IN;Tat;Vif
PSMD5	5711	NP_005038.1	-	-	0.117199	507	-	-	0	594	4	0	-	-	Tat;IN;Vif
PSMD8	5714	NP_002803.1	-	-	0.0124585	938	-	-	0	594	2	0	-	-	Tat;Vif;IN
PSMD9	5715	NP_002804.2	-	-	0.0949431	564	-	-	0	594	4	0	-	-	Tat;Vif;IN
PSME1	5720	NP_006254.1	-	-	0.0297692	836	-	-	0	594	0	0	-	-	Tat;Vif;IN
PSME2	5721	NP_002809.2	-	-	0.0127	936	-	-	0	594	2	0	-	-	Tat;IN;Vif
PSME4	23198	NP_055429.1	-	-	0.0633087	679	-	-	0.0269845	457	0	0	-	-	IN;Tat;Vif
PSMF1	9491	NP_006805.1	-	-	0.35948	178	-	-	0.47096	32	8	1	-	-	Tat;Vif;IN
PTBP1	5725	NP_002810.1	-	-	0.020959	886	-	-	0	594	2	0	-	-	Rev;Tat
PTBP2	58155	NP_067013.1	-	-	0	1017	-	-	0	594	0	0	-	-	Tat
PTCRA	171558	NP_612153.2	-	-	0.395317	154	-	-	0.0937	199	1	0	+	-	gp120
PTEN	5728	NP_000305.3	-	-	0	1017	-	-	0	594	3	0	-	-	Tat
PTGES	9536	NP_004869.1	-	-	0.0761067	626	-	-	0.02212	489	2	0	+	-	CA
PTGES3	10728	NP_006592.3	-	-	0	1017	-	-	0	594	1	0	-	-	Vpr
PTGS1	5742	NP_000953.2	-	-	0.119611	497	-	-	0.0195977	507	14	0	+	-	gp120
PTK2	5747	NP_722560.1	0.121156	113	0.105016	536	-	-	0.0278074	449	0	0	+	-	Tat
PTK2B	2185	NP_004094.3	-	-	0.146296	430	0.0124481	65	0.0601033	298	12	0	+	-	gp120;Nef;Tat
PTMA	5757	NP_002814.2	-	-	0.2137	320	-	-	0	594	0	0	-	-	Rev
PTPN11	5781	NP_002825.3	-	-	0.00655366	978	-	-	0	594	0	0	+	-	gp120
PTPRA	5786	NP_002827.1	-	-	0.0630153	680	-	-	0.038123	399	5	1	+	-	gp120
PTPRB	5787	NP_002828.2	0.130261	111	0.402117	153	0.0214918	50	0.0975893	194	15	1	+	-	gp120
PTPRO	5800	NP_109592.1	0.0503356	127	0.118461	501	0.00838926	76	0.0604	297	7	0	+	-	gp120
PURA	5813	NP_005850.1	-	-	0.0116568	942	-	-	0	594	0	0	-	-	Tat
PXN	5829	NP_002850.1	-	-	0.134907	460	0.0179856	53	0.0322943	426	3	0	+	-	Tat
RAB11A	8766	NP_004654.1	-	-	0	1017	-	-	0	594	0	0	+	-	Nef
RABAC1	10567	NP_006414.1	-	-	0.0937077	568	-	-	0.0698462	267	2	0	+	-	gp41
RAC1	5879	NP_008839.2	-	-	0	1017	-	-	0	594	0	0	+	-	Nef;Tat
RAC2	5880	NP_002863.1	0.052356	124	0	1017	-	-	0	594	2	0	+	-	Nef;Tat
RAD17	5884	NP_002864.1	-	-	0.149772	422	-	-	0	594	0	0	-	+	Vpr
RAD23A	5886	NP_005044.1	-	-	0.0801867	614	-	-	0	594	2	0	-	+	Vpr
RAD51	5888	NP_002866.2	-	-	0.234983	290	-	-	0	594	2	0	-	+	Tat;IN;Vpr
RAF1	5894	NP_002871.1	-	-	0.00240565	1006	-	-	0	594	0	0	+	-	Nef;gp120
RAN	5901	NP_006316.1	-	-	0	1017	-	-	0	594	1	0	-	-	Rev;MA
RANBP1	5902	NP_002873.1	-	-	0	1017	-	-	0	594	0	0	-	-	Rev
RASGRF1	5923	NP_002882.3	-	-	0.0625284	681	-	-	0.0380818	400	7	0	+	-	gp120
RB1	5925	NP_000312.2	-	-	0.0536011	717	-	-	0	594	0	0	-	-	Tat;Nef;gp120
RBL2	5934	NP_005602.2	-	-	0.062175	682	-	-	0	594	4	0	-	-	gp120;Tat
RBX1	9978	NP_055063.1	-	-	0	1017	-	-	0	594	0	0	-	-	Vif
RDBP	7936	NP_002895.3	-	-	0.152048	417	-	-	0.0492474	344	0	0	-	-	Tat
RDX	5962	NP_002897.1	-	-	0.033488	810	-	-	0.0233111	480	0	0	+	-	gp120
REL	5966	NP_002899.1	-	-	0.135888	456	-	-	0	594	0	0	-	-	Tat
RFC1	5981	NP_002904.3	-	-	0.553247	83	0.00809717	79	0.262805	66	0	0	-	-	Tat
RFC2	5982	NP_852136.1	-	-	0.0462679	750	-	-	0.0185778	515	0	0	-	-	Tat
RFC3	5983	NP_002906.1	-	-	0.0635317	678	-	-	0.07174	265	3	1	-	-	Tat
RFC4	5984	NP_002907.1	-	-	0.0872489	588	-	-	0	594	1	0	-	-	Tat
RFC5	5985	NP_031396.1	-	-	0.102009	544	-	-	0.138915	124	6	0	-	-	Tat
RHOB	388	NP_004031.1	-	-	0	1017	-	-	0	594	0	0	+	-	Vpr
RNF216	54476	NP_996994.1	-	-	0.0533211	718	-	-	0.0359628	408	0	0	-	-	Vif
RNGTT	8732	NP_003791.2	0.0167785	144	0.025946	860	-	-	0	594	2	1	-	-	Tat
RPA1	6117	NP_002936.1	-	-	0.132405	466	-	-	0.0372054	401	9	0	-	-	Vpr;RT;Tat
RPA2	6118	NP_002937.1	-	-	0.125494	485	-	-	0.0288409	439	0	0	-	-	Vpr;RT
RPA4	29935	NP_037479.1	-	-	0.326074	201	-	-	0	594	3	0	-	-	RT
RPL3	6122	NP_000958.1	-	-	0	1017	-	-	0	594	1	0	-	-	Tat
RPL5	6125	NP_000960.2	0.952381	37	0.4664	121	-	-	0	594	0	0	-	-	Rev
RPS6KB1	6198	NP_003152.1	-	-	0	1017	-	-	0	594	2	0	-	-	gp41
SART3	9733	NP_055521.1	-	-	0.117563	504	-	-	0.00896593	555	8	0	-	-	Tat
SAT1	6303	NP_002961.1	-	-	0.0463583	749	-	-	0	594	1	0	-	-	Vif;Tat
SCGB2A2	4250	NP_002402.1	-	-	0.451592	127	-	-	0.186725	94	1	0	-	-	Tat
SCYE1	9255	NP_004748.2	-	-	0.290654	231	-	-	0.0396615	387	0	0	-	-	Tat
SDC1	6382	NP_002988.3	-	-	0.495095	103	-	-	0.108322	166	0	0	+	-	Tat;gp120
SDC2	6383	NP_002989.2	-	-	0.302887	220	-	-	0.123013	148	3	0	+	-	Tat;gp120
SDC3	9672	NP_055469.2	-	-	0.247107	274	-	-	0.165367	104	0	0	+	-	Tat;gp120
SDC4	6385	NP_002990.2	-	-	0.20594	331	-	-	0.272971	65	2	0	+	-	Tat;gp120
SDCBP	6386	NP_005616.2	-	-	0.166808	390	-	-	0	594	0	0	+	-	gp120
SDHB	6390	NP_002991.2	-	-	0.181064	372	-	-	0	594	0	0	+	+	Tat
SELE	6401	NP_000441.1	-	-	0.209174	330	-	-	0.0582857	304	0	0	+	-	Tat
SELL	6402	NP_000646.1	-	-	0.283136	238	-	-	0	594	0	0	+	-	gp120
SELP	6403	NP_002996.1	-	-	0.376153	167	-	-	0.106439	173	0	0	+	-	gp120
SEMA4D	10507	NP_006369.2	-	-	0.0560395	707	-	-	0.00658272	573	0	0	+	-	Tat
SERPINA1	5265	NP_000286.3	-	-	0.519942	94	-	-	0.0149258	527	4	2	-	-	Env
SERPINB2	5055	NP_002566.1	-	-	0.525881	91	-	-	0.508079	28	7	0	-	-	gp120
SERPINE1	5054	NP_000593.1	-	-	0.0732167	638	-	-	0	594	0	0	+	-	Tat
SF3B4	10262	NP_005841.1	-	-	0	1017	-	-	0	594	0	0	-	-	Vpr
SFRP1	6422	NP_003003.3	-	-	0.0868096	590	-	-	0.0103077	546	3	0	-	-	Env;gp120
SFRS1	6426	NP_008855.1	-	-	0	1017	-	-	0	594	1	0	-	-	Rev;Tat
SFRS2	6427	NP_003007.2	0.0454545	130	0	1017	-	-	0	594	3	0	-	-	Rev
SFRS5	6430	NP_008856.2	-	-	0	1017	-	-	0	594	2	0	-	-	Rev
SFRS7	6432	NP_001026854.1	-	-	0	1017	-	-	0	594	0	0	-	-	Tat
SGTA	6449	NP_003012.1	-	-	0.0158077	915	-	-	0	594	2	0	-	-	Vpu;Gag
SHC1	6464	NP_003020.2	-	-	0.148492	428	-	-	0.0873844	220	0	0	+	-	Tat
SHC3	53358	NP_058544.2	-	-	0.0800642	615	-	-	0	594	1	0	-	-	Tat
SIP1	8487	NP_003607.1	-	-	0.00924417	958	-	-	0	594	0	0	-	-	IN
SKP2	6502	NP_005974.2	-	-	0.310028	215	-	-	0	594	0	0	-	-	Tat
SLC22A1	6580	NP_003048.1	-	-	0.213567	321	-	-	0.0845511	228	3	0	+	-	Tat
SLC22A2	6582	NP_003049.1	-	-	0.364779	175	-	-	0.031075	431	11	0	+	-	Tat
SLC25A4	291	NP_001142.2	-	-	0.00374236	998	-	-	0.00839583	558	0	0	+	-	Vpr
SLC35A3	23443	NP_036375.1	-	-	0.0267935	856	-	-	0	594	0	0	+	-	gp41
SLC5A1	6523	NP_000334.1	-	-	0.222567	304	-	-	0.120907	151	2	0	+	-	Tat
SLC6A3	6531	NP_001035.1	-	-	0.0288453	844	-	-	0	594	1	0	+	-	Tat;gp120
SLC7A4	6545	NP_004164.2	-	-	0.111064	521	-	-	0.0422241	370	3	0	+	-	gp120
SLC7A5	8140	NP_003477.4	-	-	0.0287051	847	-	-	0.0232422	482	3	0	+	-	Env
SLPI	6590	NP_003055.1	-	-	0.380611	164	-	-	0	594	1	0	-	-	gp120
SMAD2	4087	NP_005892.1	-	-	0	1017	-	-	0	594	3	0	-	-	gp120
SMAD3	4088	NP_005893.1	-	-	0.00417342	995	-	-	0	594	10	0	-	-	Tat
SMAD4	4089	NP_005350.1	-	-	0	1017	-	-	0	594	1	0	-	-	Tat
SMAD6	4091	NP_005576.3	0.299145	84	0.0894972	579	-	-	0.0755432	249	1	0	-	-	Tat
SMAD7	4092	NP_005895.1	1.01176	35	0.111018	523	-	-	0.0433216	365	2	0	-	-	gp120
SMARCA4	6597	NP_003063.2	-	-	0.0760255	628	-	-	0.0100489	547	6	0	-	-	Tat
SMARCB1	6598	NP_003064.2	-	-	0.00747959	970	-	-	0.00886765	556	0	0	-	-	IN;Tat
SMPD2	6610	NP_003071.2	-	-	0.0757414	629	-	-	0.0428027	368	4	0	+	-	gp120
SMPD3	55512	NP_061137.1	-	-	0.037698	795	-	-	0	594	2	0	+	-	gp120
SMPD4	55627	NP_060221.2	-	-	0.258054	261	-	-	0	594	0	0	+	-	gp120
SMUG1	23583	NP_055126.1	-	-	0.4806	115	-	-	0	594	4	0	-	-	Vpr
SNRPA	6626	NP_004587.1	-	-	0.0102722	950	-	-	0	594	3	0	-	-	Nef
SNRPA1	6627	NP_003081.2	-	-	0	1017	-	-	0	594	0	0	-	-	Rev;Tat
SNRPB	6628	NP_003082.1	-	-	0	1017	-	-	0	594	1	0	-	-	Tat
SNRPB2	6629	NP_003083.1	-	-	0.134398	461	-	-	0.0764529	242	2	0	-	-	Tat
SNRPD1	6632	NP_008869.1	-	-	0	1017	-	-	0	594	0	0	-	-	Tat
SNRPD2	6633	NP_004588.1	-	-	0	1017	-	-	0	594	1	0	-	-	Tat
SNRPD3	6634	NP_004166.1	-	-	0	1017	-	-	0	594	1	0	-	-	Tat
SNW1	22938	NP_036377.1	-	-	0	1017	-	-	0	594	1	0	-	+	Tat
SOCS1	8651	NP_003736.1	-	-	0.0547323	713	-	-	0.0324938	424	0	0	-	-	Nef
SOD1	6647	NP_000445.1	-	-	0.248192	272	-	-	0	594	0	0	+	+	gp120;Tat;Env
SOD2	6648	NP_000627.2	-	-	0.28244	239	-	-	0.0337	420	9	0	+	+	Tat;Env
SOD3	6649	NP_003093.2	-	-	0.0675465	663	-	-	0	594	0	0	-	-	Tat;Env
SP1	6667	NP_612482.2	-	-	0.0188055	893	-	-	0	594	2	0	-	-	Tat;Vpr;NC
SP110	3431	NP_004500.2	1.51163	22	0.917006	25	-	-	0.016862	522	0	0	-	+	Tat
SP140	11262	NP_009168.3	0.424403	71	0.656383	61	-	-	0.181128	99	0	0	-	-	Vif
SP3	6670	NP_003102.1	-	-	0.0225254	873	-	-	0	594	0	0	-	-	Tat
SPTA1	6708	NP_003117.2	0.124069	112	0.41821	145	-	-	0.210493	86	0	0	-	-	PR
SPTAN1	6709	NP_003118.1	-	-	0.00947238	955	-	-	0.00805751	559	3	0	+	-	PR
SPTB	6710	NP_000338.3	-	-	0.0780174	621	-	-	0.0339189	417	15	2	-	-	PR
SPTBN1	6711	NP_003119.2	0.0169276	143	0.0411108	780	-	-	0	594	0	0	+	-	PR
SPTBN4	57731	NP_066022.2	-	-	0.0663873	666	0.0202887	52	0.0762987	244	3	0	+	-	PR
SPTBN5	51332	NP_057726.1	-	-	0.349364	185	0.0345766	32	0.139105	123	10	1	+	-	PR
SRC	6714	NP_005408.1	-	-	0.0052209	986	-	-	0	594	2	0	+	-	Tat;Nef
SREBF2	6721	NP_004590.2	-	-	0.140055	447	-	-	0.0571688	312	2	0	+	-	Nef
SRF	6722	NP_003122.1	-	-	0.0330904	812	-	-	0.00919111	553	2	0	-	-	gp41
SSB	6741	NP_003133.1	-	-	0.0149527	923	-	-	0	594	0	0	-	-	Tat
SSBP1	6742	NP_003134.1	-	-	0.259596	260	-	-	0	594	0	0	-	-	Tat
SST	6750	NP_001039.1	-	-	0.0416667	773	-	-	0	594	0	0	-	-	gp120
ST3GAL1	6482	NP_003024.1	-	-	0.0429644	764	-	-	0.0100379	548	1	0	+	-	Env
ST3GAL3	6487	NP_006270.1	-	-	0.128017	478	-	-	0	594	0	0	+	-	Env
ST3GAL4	6484	NP_006269.1	-	-	0.573751	79	-	-	0.0279613	448	5	0	+	-	Env
STAT1	6772	NP_009330.1	-	-	0.0314074	824	-	-	0	594	0	0	-	+	Tat;gp120;Nef
STAT6	6778	NP_003144.3	-	-	0.148784	425	-	-	0	594	3	1	+	+	Tat
STAU1	6780	NP_059346.2	-	-	0.0538932	714	-	-	0.0516682	332	0	0	-	-	Gag
STAU2	27067	NP_055208.1	-	-	0.140807	445	-	-	0.23416	77	6	0	-	-	Gag
SUB1	10923	NP_006704.2	-	-	0	1017	-	-	0	594	0	0	-	+	Tat
SUMO1	7341	NP_003343.1	-	-	0	1017	-	-	0	594	0	0	+	-	p6
SUPT4H1	6827	NP_003159.1	-	-	0	1017	-	-	0	594	2	0	-	-	Tat
SUPT5H	6829	NP_003160.2	-	-	0.0138641	930	-	-	0	594	4	1	-	-	Tat
SYNPO	11346	NP_009217.3	-	-	0.201437	338	-	-	0.041146	376	0	0	+	-	Nef
TAF1	6872	NP_004597.2	0.166821	106	0.0399883	784	-	-	0	594	0	0	-	-	Tat
TAF11	6882	NP_005634.1	-	-	0.480569	116	-	-	0	594	3	1	-	-	Tat
TAF12	6883	NP_005635.1	-	-	0.0963788	559	-	-	0	594	0	0	-	-	Tat
TAF13	6884	NP_005636.1	-	-	0	1017	-	-	0	594	0	0	-	-	Tat
TAF15	8148	NP_631961.1	-	-	0.0835451	603	-	-	0	594	2	0	-	-	Tat
TAF2	6873	NP_003175.1	-	-	0.0348693	806	-	-	0.0151365	525	6	0	-	-	Tat
TAF4	6874	NP_003176.2	0.987085	36	0.209979	327	0.0857934	17	0.253468	71	2	0	-	-	Tat
TAF5	6877	NP_008882.2	-	-	0.0611867	686	-	-	0	594	1	0	-	-	Tat
TAF6	6878	NP_005632.1	-	-	0.105288	534	-	-	0.065975	276	0	0	-	-	Tat
TAF7	6879	NP_005633.2	-	-	0	1017	-	-	0	594	1	0	-	-	Tat
TAF8	129685	NP_612639.2	0.237389	96	0.278383	241	-	-	0.0543607	325	4	0	-	-	Tat
TAF9	6880	NP_003178.1	-	-	0.0527476	720	0.760456	4	0	594	0	0	-	-	Tat
TAP1	6890	NP_000584.2	-	-	0.376716	166	-	-	0.194997	91	0	0	+	+	Tat
TARBP2	6895	NP_599150.1	-	-	0.100347	547	-	-	0	594	0	0	-	-	Tat
TARDBP	23435	NP_031401.1	-	-	0.0375148	796	-	-	0	594	0	0	-	-	Tat
TBP	6908	NP_003185.1	-	-	0.102763	542	-	-	0	594	1	0	-	-	Tat;Vpr;gp120
TBX21	30009	NP_037483.1	-	-	0.12721	480	-	-	0	594	5	1	-	-	Tat
TCEA1	6917	NP_006747.1	-	-	0.00215942	1010	-	-	0	594	0	0	-	-	Tat
TCEA2	6919	NP_003186.1	-	-	0.119606	498	-	-	0	594	2	0	-	-	Tat
TCEA3	6920	NP_003187.1	-	-	0.120557	493	-	-	0	594	0	0	-	-	Tat
TCEB1	6921	NP_005639.1	-	-	0	1017	-	-	0	594	0	0	-	-	Vif
TCEB2	6923	NP_009039.1	-	-	0.0131576	934	-	-	0	594	2	0	-	-	Vif;Tat
TCERG1	10915	NP_006697.2	-	-	0.00738072	971	-	-	0	594	0	0	-	-	Tat
TCF3	6929	NP_003191.1	-	-	0.15592	408	-	-	0.0649982	281	2	0	-	-	Tat
TCF4	6925	NP_003190.1	-	-	0.113229	516	-	-	0.0731583	256	0	0	-	-	Tat
TCF7L2	6934	NP_110383.1	-	-	0.0165527	914	-	-	0	594	0	0	-	-	Tat
TERT	7015	NP_937983.2	0.0187266	142	0.185603	364	-	-	0.131226	137	0	0	-	-	gp120;Tat
TFAP4	7023	NP_003214.1	-	-	0.0269384	854	-	-	0.0399821	384	1	0	-	-	Tat
TFCP2	7024	NP_005644.2	-	-	0.0175712	903	-	-	0	594	2	0	-	-	Tat
TFRC	7037	NP_003225.1	-	-	0.129978	473	-	-	0	594	0	0	+	-	gp120;Nef
TGFA	7039	NP_003227.1	-	-	0.0252606	862	-	-	0	594	0	0	+	-	Tat
TGFB1	7040	NP_000651.3	-	-	0.00508167	988	-	-	0	594	1	0	-	+	gp120;Tat;Env
TGM1	7051	NP_000350.1	-	-	0.103505	538	-	-	0.0232263	483	3	0	+	-	gp41;gp120
TGM2	7052	NP_004604.2	-	-	0.175791	381	-	-	0.0736926	252	3	0	+	-	gp120;Rev;gp41
TGM3	7053	NP_003236.2	-	-	0.279732	240	-	-	0.146331	117	4	0	+	-	gp120;gp41
TGM5	9333	NP_963925.2	-	-	0.155782	409	-	-	0.108238	167	1	1	-	-	gp41;gp120
TGM6	343641	NP_945345.1	-	-	0.203986	334	-	-	0.0921923	205	2	0	-	-	gp120;gp41
TGM7	116179	NP_443187.1	-	-	0.324755	204	-	-	0.0504258	340	1	0	-	-	gp120;gp41
TH	7054	NP_000351.2	-	-	0.103522	537	-	-	0.048487	346	1	0	-	-	Tat
TH1L	51497	NP_945327.1	0.237691	95	0.098992	552	-	-	0	594	2	0	-	-	Tat
THBS1	7057	NP_003237.2	-	-	0.0304439	831	-	-	0.0106384	544	8	0	-	-	Vpr;Tat;gp120
THY1	7070	NP_006279.2	-	-	0.0975727	557	-	-	0	594	0	0	+	-	MA
TIMP1	7076	NP_003245.1	-	-	0.0202111	888	-	-	0	594	2	0	+	-	Tat
TIMP2	7077	NP_003246.1	-	-	0.00434737	994	-	-	0.00938571	550	1	0	+	-	Tat
TJP1	7082	NP_003248.3	-	-	0.0698457	650	-	-	0	594	4	0	+	-	gp120
TJP2	9414	NP_004808.2	-	-	0.166689	391	-	-	0.0987333	191	5	0	+	-	Tat;gp120
TLN2	83660	NP_055874.1	-	-	0.0293848	838	-	-	0.0122034	539	5	0	+	+	PR
TLR4	7099	NP_612564.1	-	-	0.125673	484	-	-	0	594	6	0	+	+	Vpr
TNF	7124	NP_000585.2	-	-	1.03943	23	-	-	0	594	0	0	+	+	Env;Tat;gp120;Nef;MA;Vpr;gp41
TNFRSF10A	8797	NP_003835.2	-	-	1.14395	17	-	-	0.0734366	253	4	0	+	+	gp120
TNFRSF10B	8795	NP_003833.3	-	-	0.67463	58	-	-	0.39494	40	1	0	+	+	gp120
TNFRSF10D	8793	NP_003831.2	2.23377	12	1.33941	8	-	-	0.530918	25	2	0	+	+	gp120
TNFRSF1A	7132	NP_001056.1	-	-	0.2745	245	0.017341	55	0.0463138	356	2	0	+	+	Tat
TNFRSF1B	7133	NP_001057.1	-	-	0.234335	291	-	-	0.119114	153	0	0	+	+	gp120;Tat
TNFSF10	8743	NP_003801.1	-	-	0.15002	421	-	-	0.0662826	274	0	0	+	+	gp120;Tat
TNFSF11	8600	NP_003692.1	-	-	0.0695538	652	-	-	0.0516962	331	0	0	+	+	gp120;Vpr
TNFSF13B	10673	NP_006564.1	-	-	0.426623	136	-	-	0	594	0	0	+	+	gp120
TNFSF14	8740	NP_003798.2	-	-	0.296203	227	-	-	0.0729579	258	3	0	+	+	Nef
TNIP1	10318	NP_006049.3	-	-	0.141446	444	-	-	0	594	0	0	-	-	MA;Nef
TNNC2	7125	NP_003270.1	0.943396	39	0.0925879	571	-	-	0	594	2	0	-	-	PR
TNPO1	3842	NP_002261.2	-	-	0.00453492	992	-	-	0	594	0	0	-	+	IN;Rev;Tat;Vpr;MA
TOP1	7150	NP_003277.1	-	-	0.0166507	913	-	-	0	594	1	0	-	-	NC;RT
TP53	7157	NP_000537.3	-	-	0.404083	150	-	-	0	594	3	0	+	-	RT;Tat;gp120;Nef;Vpr
TP73	7161	NP_005418.1	0.0206186	140	0.221628	307	0.0311804	36	0.210804	85	0	0	-	-	Tat
TPM1	7168	NP_000357.3	-	-	0.0280175	849	-	-	0	594	7	0	-	-	PR
TPM3	7170	NP_689476.2	-	-	0.136759	453	-	-	0	594	0	0	-	-	PR
TPST2	8459	NP_003586.3	-	-	0.0181766	897	-	-	0	594	2	0	+	-	gp120
TRADD	8717	NP_003780.1	2.62948	9	0.39274	155	0.0159363	56	0.05087	336	2	0	-	-	gp120
TRAF1	7185	NP_005649.1	-	-	0.0693306	653	-	-	0.0106833	543	4	0	-	-	Vpu
TRAF4	9618	NP_004286.2	-	-	0.0778848	622	-	-	0	594	3	0	-	-	Tat
TRIM32	22954	NP_036342.1	-	-	0.0225678	871	-	-	0.0257683	462	3	0	-	-	Tat
TRIM5	85363	NP_149023.1	1.15854	32	0.798741	38	-	-	0.109716	164	7	0	-	-	CA
TUBA1A	7846	NP_006000.2	-	-	0.286158	235	-	-	0	594	0	0	-	-	Tat;Rev;gp120
TUBA1B	10376	NP_006073.2	-	-	0	1017	-	-	0	594	2	0	-	-	Tat;gp120;Rev
TUBA1C	84790	NP_116093.1	-	-	0	1017	-	-	0	594	0	0	-	-	Tat;Rev;gp120
TUBA3C	7278	NP_005992.1	-	-	0	1017	-	-	0	594	0	0	-	-	Rev;gp120;Tat
TUBA4A	7277	NP_005991.1	-	-	0	1017	-	-	0	594	0	0	-	-	gp120;Rev;Tat
TUBA8	51807	NP_061816.1	-	-	0.161592	402	-	-	0.102016	185	4	0	-	-	Rev;gp120;Tat
TUBB	203068	NP_821133.1	-	-	0	1017	-	-	0	594	0	0	-	+	Tat
TUBB1	81027	NP_110400.1	-	-	0.0173933	905	-	-	0	594	2	0	-	-	Tat;Rev
TUBB2A	7280	NP_001060.1	-	-	0.00493289	989	-	-	0	594	3	0	-	-	Tat;Rev
TUBB2B	347733	NP_821080.1	-	-	0.0392472	785	-	-	0	594	0	0	-	-	Tat
TUBB2C	10383	NP_006079.1	-	-	0	1017	-	-	0	594	0	0	-	+	Tat;Rev
TUBB3	10381	NP_006077.2	-	-	0.000362917	1016	-	-	0.00069	593	4	0	+	-	Rev;Tat
TUBB4	10382	NP_006078.2	-	-	0	1017	-	-	0	594	3	0	-	-	Tat;Rev
TUBB8	347688	NP_817124.1	-	-	0.460813	124	-	-	0.534551	23	0	0	-	-	Tat;Rev
TWF1	5756	NP_002813.2	-	-	0.0646022	671	-	-	0	594	0	0	-	-	gp120
TXN	7295	NP_003320.2	-	-	0	1017	-	-	0	594	1	0	-	-	Nef;gp120
UBA1	7317	NP_003325.2	0.851485	43	0.220577	310	0.0257426	44	0.0637676	288	2	0	-	+	Tat
UBB	7314	NP_061828.1	-	-	0.016763	912	0.0263158	41	0.0231	484	0	0	-	-	Tat;p6;p1;NC;CA;MA;Rev
UBC	7316	NP_066289.2	-	-	0.0138022	931	-	-	0.02258	487	1	0	-	-	MA;Tat;p6;CA;Rev;p1;NC
UBE2I	7329	NP_003336.1	-	-	0.181576	371	-	-	0.136408	129	6	0	-	+	p6
UBE2L3	7332	NP_003338.1	-	-	0.0104429	949	-	-	0	594	1	0	-	+	Nef
UBP1	7342	NP_055332.2	-	-	0.00720296	973	-	-	0	594	0	0	-	-	Tat
UGT8	7368	NP_003351.2	-	-	0.0537724	716	-	-	0.0310837	430	0	0	+	-	gp120
UNG	7374	NP_550433.1	0.0641026	121	0.105483	533	-	-	0	594	0	0	-	-	Vpr;IN
VAV1	7409	NP_005419.2	-	-	0.0407719	781	-	-	0	594	0	0	-	-	Nef;Env
VAV2	7410	NP_003362.2	-	-	0.0429204	765	-	-	0.00332532	588	5	0	+	-	Env
VAV3	10451	NP_006104.4	-	-	0.114391	514	-	-	0.0609957	294	0	0	-	-	Env
VCAM1	7412	NP_001069.1	-	-	0.384228	160	0.0526316	26	0.105415	177	0	0	+	-	gp120;Tat;Vpu
VDAC1	7416	NP_003365.1	-	-	0.139834	448	-	-	0.134817	131	0	0	+	-	Vpr
VDR	7421	NP_000367.1	-	-	0.231497	295	-	-	0	594	13	2	-	-	gp120
VEGFA	7422	NP_003367.4	0.541237	61	0.432507	133	0.0352113	31	0.476257	31	7	0	+	-	Tat;gp120
VIM	7431	NP_003371.2	-	-	0.182153	370	0.0132275	62	0.360558	51	2	0	-	-	PR;Vif;gp120
VIP	7432	NP_003372.1	-	-	0.210861	324	-	-	0	594	1	0	-	-	gp120
VPS24	51652	NP_057163.1	-	-	0.0883714	584	0.00552486	83	0.0684615	271	0	0	+	-	gp120
VPS28	51160	NP_057292.1	-	-	0.0291333	840	0.0862069	16	0.0547778	322	0	0	-	-	Gag
VPS37B	79720	NP_078943.1	-	-	0.123088	488	-	-	0.07264	259	1	0	+	-	Gag
VTN	7448	NP_000629.3	0.33543	82	0.495205	102	-	-	0	594	3	0	-	-	gp120;Tat
WARS	7453	NP_004175.2	-	-	0.219638	312	-	-	0	594	4	0	-	-	CA
WASL	8976	NP_003932.3	-	-	0.0521596	722	-	-	0	594	0	0	-	-	Nef
WHSC2	7469	NP_005654.2	-	-	0.0576079	698	-	-	0	594	0	0	-	-	Tat
XCL1	6375	NP_002986.1	-	-	0.564528	82	-	-	0.14245	119	0	0	-	-	Tat;gp120
XPO1	7514	NP_003391.1	-	-	0.00884603	962	-	-	0	594	0	0	-	-	Rev;MA;Vpr
XRCC5	7520	NP_066964.1	-	-	0.0792777	616	-	-	0	594	0	0	-	-	Tat;IN
XRCC6	2547	NP_001460.1	0.511464	64	0.154487	413	-	-	0	594	1	0	+	-	IN;Vif;Tat
YBX1	4904	NP_004550.2	-	-	0	1017	-	-	0	594	0	0	-	-	Tat
YWHAB	7529	NP_003395.1	-	-	0	1017	-	-	0	594	1	0	-	-	Vpr;gp120
YWHAE	7531	NP_006752.1	-	-	0.00512308	987	-	-	0	594	1	0	-	-	Vpr;gp120
YWHAH	7533	NP_003396.1	-	-	0.108902	529	-	-	0	594	0	0	-	-	Vpr
YWHAQ	10971	NP_006817.1	-	-	0	1017	-	-	0	594	0	0	-	-	Vpr
YWHAZ	7534	NP_003397.1	-	-	0	1017	-	-	0	594	2	0	-	-	Vpr
YY1	7528	NP_003394.1	1.35593	27	0.00876563	963	0.121065	11	0.0388472	394	0	0	-	-	Tat
ZAP70	7535	NP_001070.2	-	-	0.0522849	721	-	-	0.0287326	441	0	0	+	-	gp120;Env
ZBTB7A	51341	NP_056982.1	-	-	0.00217987	1009	-	-	0	594	0	0	-	-	Tat
ZEB1	6935	NP_110378.2	-	-	0.0459965	751	-	-	0	594	0	0	-	-	Nef
ZMYND8	23613	NP_036540.3	-	-	0.0599024	692	-	-	0.0642565	284	2	1	-	-	gp120
