# Supplementary material for: Positive selection of HIV host factors and the evolution of lentivirus genes
Source: BMC Evol Biol. 2010 Jun 18;10:186. doi: 10.1186/1471-2148-10-186 (PMC2906474; doi:10.1186/1471-2148-10-186)
Supplement: Additional file 2 — detailed results of the GO term enrichment tests. [file 1471-2148-10-186-S2.XLS]

## Sheet: biological process
GO ID	Term	Positively selected - all 4 primates	High-ranking - all 4 primates	Positively selected - human-chimp	High-ranking - human-chimp	Positively selected - human	High-ranking - human	# significant enrichment tests
GO:0019882	antigen processing and presentation	0.00366971	1.95554e-06	0.651605	4.957e-07	0.00744584	1.78383e-07	5
GO:0002474	antigen processing and presentation of peptide antigen via MHC class I	0.000589405	0.00184851	0.45615	0.0140652	0.0433517	0.0102786	5
GO:0015698	inorganic anion transport	0.00508321	7.02947e-05	0.0434072	0.000373197	1	0.000199219	5
GO:0006817	phosphate transport	0.00508321	7.02947e-05	0.0434072	0.000373197	1	0.000199219	5
GO:0006820	anion transport	0.00835327	0.000359314	0.0561723	0.0014082	1	0.000770976	4
GO:0048002	antigen processing and presentation of peptide antigen	0.000264138	0.000676972	0.543355	0.00411821	0.0697302	0.00274954	4
GO:0002504	antigen processing and presentation of peptide or polysaccharide antigen via MHC class II	0.162561	0.00210564	0.616704	0.00114844	0.0144241	0.000699176	4
GO:0055074	calcium ion homeostasis	0.727988	0.00340131	1	0.000953151	0.0103077	7.6224e-05	4
GO:0006874	cellular calcium ion homeostasis	0.704061	0.00168575	1	0.00045097	0.00879606	3.15736e-05	4
GO:0030003	cellular cation homeostasis	0.635109	0.00788316	0.67841	0.00382876	0.0480053	0.000887687	4
GO:0030005	cellular di-, tri-valent inorganic cation homeostasis	0.688523	0.0176082	1	0.0151216	0.0260929	0.000980901	4
GO:0006875	cellular metal ion homeostasis	0.771303	0.0114233	0.928585	0.00094508	0.0138501	0.000359158	4
GO:0048878	chemical homeostasis	0.903	0.0175566	0.884698	0.003656	0.022981	0.00015093	4
GO:0055066	di-, tri-valent inorganic cation homeostasis	0.710477	0.0247851	1	0.0231618	0.0291745	0.00146852	4
GO:0006955	immune response	0.0987886	3.26908e-12	0.900799	9.83989e-13	0.026451	3.43512e-16	4
GO:0007229	integrin-mediated signaling pathway	0.0213033	0.00259682	0.183085	0.00613573	0.223863	0.0177189	4
GO:0006811	ion transport	0.0100983	0.000136555	0.244062	0.000315735	0.244308	0.000124961	4
GO:0055065	metal ion homeostasis	0.790776	0.01925	0.934685	0.00181687	0.0158971	0.000628167	4
GO:0050896	response to stimulus	0.199653	1.13602e-08	0.571819	9.77766e-09	0.0026815	8.63217e-11	4
GO:0042791	5S class rRNA transcription	0.128962	0.0410965	0.0579	0.0290611	1	0.0230944	3
GO:0030029	actin filament-based process	0.041192	0.0293064	0.187285	0.182425	0.00163517	0.0737689	3
GO:0002253	activation of immune response	0.753322	0.00515086	0.581617	0.00211135	0.40055	0.00108961	3
GO:0002541	activation of plasma proteins during acute inflammatory response	0.624064	0.000808009	0.45615	0.000343027	1	0.000183663	3
GO:0002526	acute inflammatory response	0.859617	0.0451613	0.705426	0.0276044	0.512167	0.00361424	3
GO:0002250	adaptive immune response	0.802949	0.032513	0.558418	0.0110141	0.299384	0.000184533	3
GO:0002460	adaptive immune response based on somatic recombination of immune receptors built from immunoglobulin superfamily domains	0.802949	0.032513	0.558418	0.0110141	0.299384	0.000184533	3
GO:0048856	anatomical structure development	0.564268	0.0176999	0.147936	0.00936777	0.700178	0.0102392	3
GO:0008637	apoptotic mitochondrial changes	1	0.0255672	0.45615	0.0129787	1	0.00792034	3
GO:0019724	B cell mediated immunity	0.600684	0.00734008	0.358298	0.00258356	0.168496	1.42272e-05	3
GO:0007610	behavior	0.680413	0.000630283	0.835473	0.00103567	0.114868	0.000349219	3
GO:0022610	biological adhesion	0.167407	0.000663915	0.110337	3.98972e-05	0.660833	0.000189854	3
GO:0065007	biological regulation	0.675123	0.0460712	0.295542	0.0125482	0.308993	0.0212686	3
GO:0031214	biomineral formation	0.716088	0.0141997	1	0.00800006	1	0.00547517	3
GO:0048754	branching morphogenesis of a tube	1	0.0141997	1	0.00800006	1	0.00547517	3
GO:0006171	cAMP biosynthetic process	1	2.74543e-06	0.230739	5.18799e-07	1	1.57855e-07	3
GO:0046058	cAMP metabolic process	1	1.19955e-05	0.262785	2.31922e-06	1	7.12904e-07	3
GO:0016051	carbohydrate biosynthetic process	0.920285	0.00138423	0.792876	0.000515422	0.603308	3.39809e-05	3
GO:0016052	carbohydrate catabolic process	1	0.0353925	1	0.0246686	1	0.0190964	3
GO:0005975	carbohydrate metabolic process	0.980095	0.0161652	0.843874	0.00826899	0.763607	0.000553552	3
GO:0055080	cation homeostasis	0.657222	0.0111769	0.69462	0.00538377	0.0524761	0.00127835	3
GO:0006812	cation transport	0.206156	0.035974	0.745571	0.0486063	0.196325	0.0243513	3
GO:0001775	cell activation	0.709034	0.000791381	0.657873	0.000340129	0.754231	3.2292e-05	3
GO:0007155	cell adhesion	0.167407	0.000663915	0.110337	3.98972e-05	0.660833	0.000189854	3
GO:0007154	cell communication	0.668553	0.00843101	0.787482	0.0031798	0.233927	0.00811595	3
GO:0022403	cell cycle phase	0.842537	0.0353267	0.273337	0.0196765	0.754231	0.0155655	3
GO:0051301	cell division	0.771303	4.92279e-06	0.0961987	4.5192e-07	0.787697	5.88765e-07	3
GO:0007166	cell surface receptor linked signal transduction	0.584925	2.49731e-06	0.676611	6.04963e-06	0.530234	1.99106e-05	3
GO:0016337	cell-cell adhesion	0.474722	0.00243602	0.392316	0.000676088	1	0.00477245	3
GO:0007267	cell-cell signaling	0.999108	0.0375092	0.993473	0.00707158	0.776388	0.0108822	3
GO:0044275	cellular carbohydrate catabolic process	1	0.0353925	1	0.0246686	1	0.0190964	3
GO:0055082	cellular chemical homeostasis	0.829942	0.00711762	0.824378	0.00133346	0.110182	0.000831541	3
GO:0022607	cellular component assembly	0.964532	0.000299051	0.829184	8.47077e-05	0.277448	3.6088e-05	3
GO:0016043	cellular component organization and biogenesis	0.967499	0.00104299	0.331558	1.71112e-05	0.139692	3.13291e-05	3
GO:0006968	cellular defense response	0.330799	0.00629517	1	0.0218918	0.36894	0.012697	3
GO:0019725	cellular homeostasis	0.608979	0.0224143	0.62924	0.0095645	0.207234	0.0120106	3
GO:0006873	cellular ion homeostasis	0.829942	0.00711762	0.824378	0.00133346	0.110182	0.000831541	3
GO:0044260	cellular macromolecule metabolic process	0.761437	0.0331662	0.535182	0.0265585	0.329454	0.0138384	3
GO:0006935	chemotaxis	0.71832	0.000770669	0.98146	0.000469527	0.180292	0.000155853	3
GO:0042632	cholesterol homeostasis	1	0.0360794	1	0.0219394	0.225298	0.000726167	3
GO:0030301	cholesterol transport	1	0.0360794	1	0.0219394	0.225298	0.000726167	3
GO:0031497	chromatin assembly	0.97787	4.84487e-05	0.672348	1.72813e-06	0.146384	6.37467e-07	3
GO:0006333	chromatin assembly or disassembly	0.985601	8.19548e-05	0.461432	6.11319e-07	0.18344	1.34491e-06	3
GO:0051276	chromosome organization and biogenesis	0.961506	0.0044539	0.368371	0.00013219	0.21157	0.000139996	3
GO:0006956	complement activation	0.624064	0.000808009	0.45615	0.000343027	1	0.000183663	3
GO:0006958	complement activation, classical pathway	0.567497	0.00060036	0.406562	0.000263078	1	0.000143616	3
GO:0009190	cyclic nucleotide biosynthetic process	1	1.61302e-06	0.262785	2.92025e-07	1	9.14795e-08	3
GO:0009187	cyclic nucleotide metabolic process	0.600684	4.85164e-07	0.358298	1.51044e-05	0.536715	3.28458e-07	3
GO:0042089	cytokine biosynthetic process	0.894185	0.0202552	0.389292	0.0109857	1	0.0307915	3
GO:0042107	cytokine metabolic process	0.894185	0.0202552	0.389292	0.0109857	1	0.0307915	3
GO:0006952	defense response	0.331838	9.12506e-06	0.504103	4.11113e-06	0.351905	6.47275e-07	3
GO:0051607	defense response to virus	0.197148	4.04756e-05	0.262785	1.08804e-05	1	3.94559e-06	3
GO:0032502	developmental process	0.265268	0.00287381	0.270217	0.00182768	0.795514	0.0311689	3
GO:0042770	DNA damage response, signal transduction	0.197148	0.0319725	0.0705071	0.014345	0.459178	0.0409393	3
GO:0006323	DNA packaging	0.983381	1.5403e-05	0.710864	4.66847e-07	0.170804	1.57884e-07	3
GO:0006897	endocytosis	0.589549	3.105e-06	0.483764	1.1638e-05	0.462443	2.20914e-06	3
GO:0006325	establishment and/or maintenance of chromatin architecture	0.984973	0.00307855	0.505337	7.89862e-05	0.17025	2.36562e-05	3
GO:0051234	establishment of localization	0.219449	0.000891513	0.328408	0.000242171	0.8728	0.000764772	3
GO:0051649	establishment of localization in cell	0.67021	0.0136243	0.771536	0.0150993	0.941466	0.0365392	3
GO:0045184	establishment of protein localization	0.560476	0.00586851	0.268076	0.00085125	0.988997	0.0415937	3
GO:0000086	G2/M transition of mitotic cell cycle	0.177432	0.0261061	0.406562	0.0147339	1	0.01061	3
GO:0007215	glutamate signaling pathway	1	0.0348182	0.352506	0.0238757	0.225298	0.0184303	3
GO:0007186	G-protein coupled receptor protein signaling pathway	0.941171	0.000724595	0.895177	0.000136729	0.17025	4.012e-05	3
GO:0019318	hexose metabolic process	1	0.0357449	0.792876	0.0213071	0.603308	0.00338034	3
GO:0006959	humoral immune response	0.458085	0.000429855	0.477911	0.000627833	0.242679	0.00136875	3
GO:0002455	humoral immune response mediated by circulating immunoglobulin	0.567497	0.00060036	0.406562	0.000263078	1	0.000143616	3
GO:0002252	immune effector process	0.512888	0.00011088	0.350352	1.1205e-05	0.543537	4.80907e-08	3
GO:0002376	immune system process	0.0777188	1.69999e-11	0.503642	9.55801e-14	0.12408	8.80273e-15	3
GO:0016064	immunoglobulin mediated immune response	0.600684	0.00734008	0.358298	0.00258356	0.168496	1.42272e-05	3
GO:0006954	inflammatory response	0.818394	0.000340161	0.696826	7.79409e-05	0.452864	3.42748e-06	3
GO:0045087	innate immune response	0.125878	0.0094511	0.0895062	0.00271323	1	0.00679356	3
GO:0051325	interphase	0.493646	0.00655467	0.505718	0.00240614	1	0.00522807	3
GO:0051329	interphase of mitotic cell cycle	0.493646	0.00655467	0.505718	0.00240614	1	0.00522807	3
GO:0006886	intracellular protein transport	0.875825	0.0330578	0.701254	0.00954577	0.946556	0.0120303	3
GO:0050801	ion homeostasis	0.829942	0.00711762	0.824378	0.00133346	0.110182	0.000831541	3
GO:0045321	leukocyte activation	0.881728	0.00272726	0.559582	0.000488825	0.691263	4.8786e-05	3
GO:0006869	lipid transport	1	0.0209229	1	0.0107948	0.36894	0.000676972	3
GO:0051179	localization	0.316284	0.0025871	0.245673	1.48647e-05	0.699518	0.000710525	3
GO:0007626	locomotory behavior	0.829942	0.0014785	0.990187	0.000751017	0.255485	0.000236195	3
GO:0030324	lung development	0.624064	0.00678551	1	0.036835	1	0.027933	3
GO:0046649	lymphocyte activation	0.833283	0.00568041	0.486635	0.000852516	0.642514	0.000130172	3
GO:0030098	lymphocyte differentiation	0.802949	0.032513	0.274031	0.0110141	1	0.0335535	3
GO:0051899	membrane depolarization	1	0.0337368	1	0.0233523	1	0.0180127	3
GO:0010324	membrane invagination	0.589549	3.105e-06	0.483764	1.1638e-05	0.462443	2.20914e-06	3
GO:0016044	membrane organization and biogenesis	0.657222	5.27273e-06	0.467669	4.78588e-06	0.629445	3.85543e-06	3
GO:0030001	metal ion transport	0.192275	0.0132493	1	0.0232559	0.112284	0.00421121	3
GO:0032943	mononuclear cell proliferation	0.384204	0.0442468	0.419624	0.00590508	1	0.0165032	3
GO:0005996	monosaccharide metabolic process	1	0.0357449	0.792876	0.0213071	0.603308	0.00338034	3
GO:0001763	morphogenesis of a branching structure	1	0.0426908	1	0.0252625	1	0.0177943	3
GO:0007275	multicellular organismal development	0.601569	0.0164219	0.303569	0.0118377	0.862053	0.0119989	3
GO:0032501	multicellular organismal process	0.601507	0.0375755	0.306117	0.0185618	0.78917	0.0134483	3
GO:0051704	multi-organism process	0.111677	0.00399889	0.270467	0.00344769	0.649796	0.00584549	3
GO:0006607	NLS-bearing substrate import into nucleus	0.673278	0.0465096	0.501636	0.0326895	1	0.025925	3
GO:0055086	nucleobase, nucleoside and nucleotide metabolic process	0.216757	2.18687e-06	0.147207	7.52415e-05	0.724288	0.000117276	3
GO:0006753	nucleoside phosphate metabolic process	0.192275	8.80389e-07	0.131615	4.02766e-05	0.709537	6.7847e-05	3
GO:0006334	nucleosome assembly	0.97447	1.41891e-05	0.651605	4.17177e-07	0.134653	1.49235e-07	3
GO:0009165	nucleotide biosynthetic process	1	1.87631e-06	0.326772	2.97403e-07	1	8.46963e-08	3
GO:0009117	nucleotide metabolic process	0.192275	8.80389e-07	0.131615	4.02766e-05	0.709537	6.7847e-05	3
GO:0048513	organ development	0.500996	0.00076966	0.122118	0.000264111	0.737061	0.00195784	3
GO:0006996	organelle organization and biogenesis	0.921738	0.123427	0.418921	0.0405154	0.0192364	0.0299828	3
GO:0001503	ossification	0.716088	0.0141997	1	0.00800006	1	0.00547517	3
GO:0007389	pattern specification process	0.520112	0.00593321	0.294872	0.00277278	1	0.0485457	3
GO:0030168	platelet activation	0.128962	0.00486708	0.352506	0.00493178	1	0.00329496	3
GO:0048518	positive regulation of biological process	0.8492	0.00269519	0.299142	7.78463e-05	0.437223	0.000207602	3
GO:0051130	positive regulation of cellular component organization and biogenesis	0.838337	0.0128059	0.294872	0.00607844	0.486343	0.0198124	3
GO:0048522	positive regulation of cellular process	0.88436	0.0269781	0.240999	0.000614353	0.310628	0.00184885	3
GO:0032270	positive regulation of cellular protein metabolic process	1	0.0306963	0.888538	0.016798	0.724288	0.0106454	3
GO:0002684	positive regulation of immune system process	0.94924	0.0074326	0.548004	0.000391803	0.236217	2.10232e-05	3
GO:0050731	positive regulation of peptidyl-tyrosine phosphorylation	1	0.0279759	0.581617	0.0191724	1	0.0145027	3
GO:0042327	positive regulation of phosphorylation	1	0.0417235	0.773782	0.0260679	1	0.0183181	3
GO:0051247	positive regulation of protein metabolic process	1	0.0306963	0.888538	0.016798	0.724288	0.0106454	3
GO:0010608	posttranscriptional regulation of gene expression	0.878112	0.0154881	0.730221	0.0316576	1	0.0196215	3
GO:0006813	potassium ion transport	0.429515	0.0121898	1	0.0405928	1	0.0311617	3
GO:0019538	protein metabolic process	0.657273	0.0476138	0.347386	0.0397909	0.265454	0.0218536	3
GO:0015031	protein transport	0.560476	0.00586851	0.268076	0.00085125	0.988997	0.0415937	3
GO:0065004	protein-DNA complex assembly	0.924895	0.00269936	0.412216	0.000167957	0.371342	0.000426786	3
GO:0042981	regulation of apoptosis	0.496395	0.0303813	0.896501	0.0379108	0.218008	0.0198261	3
GO:0050789	regulation of biological process	0.52112	0.000559054	0.332725	0.000114676	0.557961	0.000580385	3
GO:0051726	regulation of cell cycle	0.631321	0.00135475	0.593966	0.000746296	0.444458	0.000768275	3
GO:0051270	regulation of cell motility	0.350095	0.0439758	0.583256	0.0242561	0.318212	0.0491521	3
GO:0031326	regulation of cellular biosynthetic process	0.930826	0.000887242	0.810374	0.00164761	0.242679	0.000124021	3
GO:0051128	regulation of cellular component organization and biogenesis	0.678473	0.0212968	0.058811	0.00194909	0.0571854	0.0360021	3
GO:0050794	regulation of cellular process	0.784179	0.0112601	0.460168	0.0013419	0.392792	0.00503649	3
GO:0000079	regulation of cyclin-dependent protein kinase activity	0.838337	0.00206979	0.678379	0.000685426	1	0.00035255	3
GO:0031347	regulation of defense response	0.622913	0.00834422	0.131615	0.0004801	1	0.000754642	3
GO:0050688	regulation of defense response to virus	0.162561	0.000117703	0.230739	3.58268e-05	1	1.42926e-05	3
GO:0050690	regulation of defense response to virus by virus	0.673278	0.000190685	0.501636	7.14357e-05	1	3.3614e-05	3
GO:0050793	regulation of developmental process	0.420695	0.0100843	0.722865	0.019011	0.513652	0.0495125	3
GO:0030100	regulation of endocytosis	1	0.0221447	0.501636	0.011403	0.335694	0.00677538	3
GO:0002697	regulation of immune effector process	0.308363	0.000201351	0.121856	5.17712e-05	1	1.79382e-05	3
GO:0002682	regulation of immune system process	0.588365	9.13084e-06	0.35106	4.19305e-07	0.417153	8.45972e-09	3
GO:0042391	regulation of membrane potential	1	0.0230587	1	0.0123861	1	0.0084168	3
GO:0043900	regulation of multi-organism process	0.162561	0.000117703	0.230739	3.58268e-05	1	1.42926e-05	3
GO:0043067	regulation of programmed cell death	0.524642	0.0324529	0.905557	0.0393867	0.231135	0.0259701	3
GO:0002831	regulation of response to biotic stimulus	0.233308	0.00145798	0.294872	0.000480897	1	0.000201746	3
GO:0048583	regulation of response to stimulus	0.435791	0.00217416	0.202183	0.000208111	0.21157	0.00015227	3
GO:0006417	regulation of translation	0.785703	0.0100414	0.616704	0.0298384	1	0.0197956	3
GO:0045069	regulation of viral genome replication	0.330799	0.0485328	0.543355	0.0254087	1	0.0148903	3
GO:0009607	response to biotic stimulus	0.46502	9.93205e-06	0.390246	3.17692e-06	0.486952	2.78972e-06	3
GO:0042221	response to chemical stimulus	0.656566	0.000124235	0.762796	0.000122928	0.107249	2.64323e-05	3
GO:0009605	response to external stimulus	0.656566	8.20131e-05	0.933892	4.72535e-05	0.203288	2.13207e-06	3
GO:0009416	response to light stimulus	0.785703	0.0303618	0.616704	0.0205046	0.430605	0.0125511	3
GO:0051707	response to other organism	0.447036	0.00141793	0.318739	0.000839389	0.781452	0.00033598	3
GO:0006979	response to oxidative stress	0.493646	0.0137023	0.505718	0.00600859	0.642383	0.0134911	3
GO:0051789	response to protein stimulus	0.838337	0.001512	0.678379	0.000767484	0.133204	0.000463205	3
GO:0009314	response to radiation	0.346376	0.0266863	0.75295	0.016421	0.186705	0.00428687	3
GO:0006950	response to stress	0.477056	1.43492e-05	0.27936	7.43899e-07	0.251616	3.16168e-06	3
GO:0006986	response to unfolded protein	0.838337	0.001512	0.678379	0.000767484	0.133204	0.000463205	3
GO:0009615	response to virus	0.195554	0.000207755	0.187285	0.000165618	0.853059	9.29315e-05	3
GO:0009611	response to wounding	0.842532	0.000506502	0.814724	0.000119268	0.573489	5.65492e-06	3
GO:0007266	Rho protein signal transduction	0.878112	0.0363883	0.730221	0.0138099	1	0.00665711	3
GO:0009303	rRNA transcription	0.128962	0.0410965	0.0579	0.0290611	1	0.0230944	3
GO:0007165	signal transduction	0.469224	0.00646019	0.762556	0.00607298	0.125971	0.00254553	3
GO:0055092	sterol homeostasis	1	0.0360794	1	0.0219394	0.225298	0.000726167	3
GO:0015918	sterol transport	1	0.0360794	1	0.0219394	0.225298	0.000726167	3
GO:0006790	sulfur metabolic process	1	0.00950506	1	0.00479985	1	0.00290008	3
GO:0048731	system development	0.736749	0.00810728	0.208245	0.0019462	0.682877	0.00339971	3
GO:0003008	system process	0.118822	0.0131732	0.340563	0.0245153	0.478345	0.042501	3
GO:0042110	T cell activation	0.919	0.0286443	0.461432	0.00347809	1	0.00706633	3
GO:0030217	T cell differentiation	0.878112	0.0358636	0.358298	0.0150525	1	0.0332131	3
GO:0042330	taxis	0.71832	0.000770669	0.98146	0.000469527	0.180292	0.000155853	3
GO:0006412	translation	0.474722	0.00610171	0.672348	0.0218229	1	0.0109962	3
GO:0006413	translational initiation	1	0.0111894	1	0.00622956	1	0.00405481	3
GO:0006810	transport	0.30489	0.00246515	0.279426	0.00082805	0.850622	0.00259975	3
GO:0009304	tRNA transcription	0.128962	0.0410965	0.0579	0.0290611	1	0.0230944	3
GO:0042797	tRNA transcription from RNA polymerase III promoter	0.128962	0.0410965	0.0579	0.0290611	1	0.0230944	3
GO:0035295	tube development	0.561105	0.00325934	0.854562	0.0059441	1	0.0142224	3
GO:0035239	tube morphogenesis	0.920285	0.0156897	1	0.00801926	1	0.00528596	3
GO:0016192	vesicle-mediated transport	0.816552	5.13672e-09	0.420306	7.31853e-10	0.734544	1.76913e-09	3
GO:0019058	viral infectious cycle	0.206156	0.00649615	0.483764	0.0397334	0.462443	0.0159637	3
GO:0016032	viral reproduction	0.274587	0.00809488	0.548004	0.0397178	0.512091	0.0152189	3
GO:0030048	actin filament-based movement	0.017683	0.0118477	0.0579	0.0729023	1	0.203067	2
GO:0046631	alpha-beta T cell activation	1	0.066978	1	0.049786	1	0.039901	2
GO:0046632	alpha-beta T cell differentiation	1	0.0589944	1	0.0376125	1	0.0264739	2
GO:0048646	anatomical structure formation	0.56217	0.0398023	0.234216	0.0417686	1	0.264766	2
GO:0009653	anatomical structure morphogenesis	0.253259	0.00658902	0.0751892	0.0106031	0.902342	0.137903	2
GO:0001525	angiogenesis	0.381659	0.0208073	0.131615	0.0273139	1	0.259721	2
GO:0006915	apoptosis	0.796339	0.0606792	0.854353	0.0215929	0.460311	0.0260149	2
GO:0042100	B cell proliferation	0.716088	0.0809664	0.543355	0.0453737	1	0.0294033	2
GO:0008015	blood circulation	0.145239	0.0154149	0.415652	0.0195812	0.764267	0.174295	2
GO:0007596	blood coagulation	0.561708	0.078539	0.705426	0.0492991	0.512167	0.0064691	2
GO:0048514	blood vessel morphogenesis	0.444143	0.0217515	0.163483	0.0263807	1	0.231495	2
GO:0030509	BMP signaling pathway	0.032022	0.00902337	1	0.70872	1	0.618243	2
GO:0006816	calcium ion transport	0.162561	0.187729	1	0.356916	0.0144241	0.00653365	2
GO:0009056	catabolic process	0.695608	0.107677	0.149692	0.0445583	0.961243	0.0464733	2
GO:0000075	cell cycle checkpoint	0.233308	0.0616718	0.294872	0.0289305	0.133204	0.0241811	2
GO:0008283	cell proliferation	0.776046	0.103049	0.80114	0.0249705	0.915243	0.0310149	2
GO:0044267	cellular protein metabolic process	0.63817	0.0533059	0.42352	0.044923	0.255339	0.0250109	2
GO:0003013	circulatory system process	0.145239	0.0154149	0.415652	0.0195812	0.764267	0.174295	2
GO:0050817	coagulation	0.561708	0.078539	0.705426	0.0492991	0.512167	0.0064691	2
GO:0001816	cytokine production	0.750389	0.0426268	0.215814	0.0199525	1	0.0827198	2
GO:0015674	di-, tri-valent inorganic cation transport	0.0766142	0.151099	1	0.250723	0.023293	0.028277	2
GO:0009790	embryonic development	0.444143	0.0122176	0.651605	0.0438746	0.738303	0.160811	2
GO:0051656	establishment of organelle localization	0.502486	0.0630845	1	0.0400156	1	0.0285639	2
GO:0007507	heart development	0.0459538	0.0208283	0.389292	0.127376	0.560049	0.241165	2
GO:0016570	histone modification	0.567497	0.192627	0.00924447	0.0166382	1	0.151248	2
GO:0042592	homeostatic process	0.871615	0.0929919	0.66041	0.0313622	0.164632	0.0164535	2
GO:0006917	induction of apoptosis	0.165965	0.0344732	0.488396	0.0400542	0.772678	0.0688556	2
GO:0012502	induction of programmed cell death	0.165965	0.0344732	0.488396	0.0400542	0.772678	0.0688556	2
GO:0046907	intracellular transport	0.894741	0.0719219	0.822908	0.0366557	0.959262	0.0383509	2
GO:0002443	leukocyte mediated immunity	0.756875	0.104791	0.505718	0.0449388	0.261572	0.00122168	2
GO:0002449	lymphocyte mediated immunity	0.730552	0.0708873	0.477911	0.0292178	0.242679	0.000613868	2
GO:0046651	lymphocyte proliferation	0.637014	0.0658354	0.389292	0.00962576	1	0.0268831	2
GO:0051327	M phase of meiotic cell cycle	0.380978	0.069658	0.00636133	0.0262216	0.0844455	0.053836	2
GO:0033036	macromolecule localization	0.67166	0.0269272	0.198785	0.00189251	0.995229	0.127032	2
GO:0007126	meiosis	0.380978	0.069658	0.00636133	0.0262216	0.0844455	0.053836	2
GO:0051321	meiotic cell cycle	0.380978	0.069658	0.00636133	0.0262216	0.0844455	0.053836	2
GO:0043066	negative regulation of apoptosis	0.718929	0.0436819	0.904417	0.0555865	0.828219	0.0263393	2
GO:0051402	neuron apoptosis	0.233308	0.0236867	1	0.42481	0.133204	0.0385765	2
GO:0009887	organ morphogenesis	0.447036	0.017962	0.17598	0.0441475	0.781452	0.233273	2
GO:0051640	organelle localization	0.502486	0.0630845	1	0.0400156	1	0.0285639	2
GO:0006796	phosphate metabolic process	0.304576	0.048157	0.460034	0.071123	0.688992	0.0437995	2
GO:0006793	phosphorus metabolic process	0.304576	0.048157	0.460034	0.071123	0.688992	0.0437995	2
GO:0051272	positive regulation of cell motility	0.673278	0.0495436	0.501636	0.0354126	0.0559867	0.145817	2
GO:0051094	positive regulation of developmental process	0.733058	0.0556211	0.760169	0.0360741	0.83029	0.0415902	2
GO:0050778	positive regulation of immune response	0.878112	0.0528566	0.730221	0.0228557	0.536715	0.0119896	2
GO:0012501	programmed cell death	0.829962	0.0663398	0.875276	0.0230986	0.490915	0.0343072	2
GO:0008104	protein localization	0.627072	0.0144085	0.17197	0.000882793	0.994356	0.0885643	2
GO:0032446	protein modification by small protein conjugation	0.673278	0.297776	0.0228869	0.0437028	0.335694	0.450821	2
GO:0016567	protein ubiquitination	0.624064	0.185867	0.0152104	0.0191073	0.300731	0.342144	2
GO:0006508	proteolysis	0.4904	0.0635574	0.357355	0.0240439	0.783797	0.0310823	2
GO:0003002	regionalization	0.429515	0.0223914	0.230739	0.0122494	1	0.168366	2
GO:0050865	regulation of cell activation	0.97447	0.226281	0.651605	0.0396869	0.373916	0.00549204	2
GO:0042035	regulation of cytokine biosynthetic process	1	0.0702689	0.678379	0.0445383	1	0.0323957	2
GO:0045859	regulation of protein kinase activity	0.961506	0.124114	0.779257	0.0449646	1	0.0465092	2
GO:0006446	regulation of translational initiation	1	0.0694327	1	0.0468829	1	0.035412	2
GO:0001836	release of cytochrome c from mitochondria	1	0.0756991	1	0.0446142	1	0.0302776	2
GO:0030323	respiratory tube development	0.279571	0.00330791	0.501636	0.0172471	1	0.0790674	2
GO:0006941	striated muscle contraction	0.000188124	0.00252266	0.406562	0.552444	1	0.52057	2
GO:0045058	T cell selection	1	0.0562087	0.352506	0.0357045	1	0.025063	2
GO:0007178	transmembrane receptor protein serine/threonine kinase signaling pathway	0.0307065	0.0454715	1	0.899961	1	0.877697	2
GO:0006641	triacylglycerol metabolic process	1	0.0706346	1	0.045212	0.225298	0.00207864	2
GO:0022415	viral reproductive process	0.25112	0.0153603	0.527087	0.0703967	0.495863	0.0297446	2
GO:0000003	reproduction	0.244153	0.0183949	0.380906	0.127289	0.813705	0.0751763	1
GO:0001568	blood vessel development	0.349745	0.0228	0.0961987	0.0616473	1	0.339062	1
GO:0001944	vasculature development	0.349745	0.0228	0.0961987	0.0616473	1	0.339062	1
GO:0002200	somatic diversification of immune receptors	0.624064	0.90864	0.45615	0.79493	0.0433517	0.130501	1
GO:0002204	somatic recombination of immunoglobulin genes during immune response	0.624064	0.90864	0.45615	0.79493	0.0433517	0.130501	1
GO:0002208	somatic diversification of immunoglobulins during immune response	0.624064	0.90864	0.45615	0.79493	0.0433517	0.130501	1
GO:0002381	immunoglobulin production during immune response	0.624064	0.90864	0.45615	0.79493	0.0433517	0.130501	1
GO:0002562	somatic diversification of immune receptors via germline recombination within a single locus	0.624064	0.90864	0.45615	0.79493	0.0433517	0.130501	1
GO:0002694	regulation of leukocyte activation	0.97055	0.338536	0.629849	0.0730562	0.355511	0.011955	1
GO:0002696	positive regulation of leukocyte activation	0.960831	0.396695	0.583256	0.09386	0.318212	0.0163559	1
GO:0003012	muscle system process	0.0356632	0.178983	0.505718	0.727165	1	0.791366	1
GO:0003018	vascular process in circulatory system	0.753322	0.0867286	1	0.0591979	1	0.0467183	1
GO:0006310	DNA recombination	0.528033	0.519072	0.532565	0.537601	0.0173673	0.196782	1
GO:0006468	protein amino acid phosphorylation	0.480975	0.065413	0.444382	0.0684517	0.821741	0.0489574	1
GO:0006898	receptor-mediated endocytosis	0.502486	0.0364576	1	0.176214	1	0.133966	1
GO:0006916	anti-apoptosis	0.818882	0.077713	0.879208	0.0723281	0.887193	0.0419155	1
GO:0006928	cell motility	0.543254	0.168654	0.397534	0.0210165	0.23313	0.153147	1
GO:0006936	muscle contraction	0.0278753	0.116268	0.477911	0.628293	1	0.87006	1
GO:0006974	response to DNA damage stimulus	0.481054	0.598352	0.0486635	0.163123	0.233255	0.515133	1
GO:0007010	cytoskeleton organization and biogenesis	0.446116	0.396622	0.549273	0.535179	0.0203211	0.266929	1
GO:0007159	leukocyte adhesion	0.0434797	0.183996	0.0561723	0.119386	1	0.30267	1
GO:0007599	hemostasis	0.600684	0.125119	0.730221	0.0800253	0.536715	0.0139817	1
GO:0008016	regulation of heart contraction	0.017683	0.107874	0.352506	0.834831	1	0.972243	1
GO:0008064	regulation of actin polymerization and/or depolymerization	0.429515	0.722737	0.230739	0.603744	0.0144241	0.223295	1
GO:0008152	metabolic process	0.980996	0.0724273	0.716097	0.0724273	0.819371	0.0359992	1
GO:0008154	actin polymerization and/or depolymerization	0.520112	0.933849	0.294872	0.72531	0.023293	0.335272	1
GO:0008219	cell death	0.736749	0.0657915	0.74666	0.0232756	0.53613	0.0699801	1
GO:0008284	positive regulation of cell proliferation	0.901046	0.0833886	0.593966	0.0181448	0.922256	0.160937	1
GO:0008360	regulation of cell shape	0.032022	0.155864	0.0822277	0.342256	1	0.523211	1
GO:0008632	apoptotic program	0.397314	0.0605749	0.644147	0.0805736	0.867783	0.0301452	1
GO:0009411	response to UV	0.673278	0.0792961	0.501636	0.0596495	1	0.0489239	1
GO:0009888	tissue development	0.444143	0.0864746	0.651605	0.109409	0.738303	0.0257247	1
GO:0009967	positive regulation of signal transduction	0.512888	0.113604	0.172687	0.026902	0.543537	0.1774	1
GO:0010033	response to organic substance	0.813859	0.221906	1	0.142413	0.116294	0.0133264	1
GO:0010639	negative regulation of organelle organization and biogenesis	0.380978	0.782603	0.199	0.609454	0.0108694	0.269649	1
GO:0016265	death	0.736749	0.0657915	0.74666	0.0232756	0.53613	0.0699801	1
GO:0016310	phosphorylation	0.643133	0.0640465	0.573504	0.0642812	0.875676	0.0449413	1
GO:0016444	somatic cell DNA recombination	0.624064	0.90864	0.45615	0.79493	0.0433517	0.130501	1
GO:0016445	somatic diversification of immunoglobulins	0.624064	0.90864	0.45615	0.79493	0.0433517	0.130501	1
GO:0016447	somatic recombination of immunoglobulin gene segments	0.624064	0.90864	0.45615	0.79493	0.0433517	0.130501	1
GO:0016477	cell migration	0.340921	0.225224	0.122871	0.0303702	0.930132	0.355824	1
GO:0016569	covalent chromatin modification	0.624064	0.48505	0.0152104	0.0655362	1	0.406386	1
GO:0019059	initiation of viral infection	0.162561	0.00528382	0.616704	0.0765553	1	0.0522574	1
GO:0019079	viral genome replication	0.458085	0.0622782	0.810374	0.0762251	0.242679	0.0111169	1
GO:0022414	reproductive process	0.145468	0.0228658	0.766613	0.310376	0.691263	0.150144	1
GO:0022600	digestive system process	0.567497	0.856353	1	0.848876	0.0319735	0.292193	1
GO:0030036	actin cytoskeleton organization and biogenesis	0.141607	0.071222	0.310948	0.213844	0.000960541	0.0509579	1
GO:0030832	regulation of actin filament length	0.429515	0.722737	0.230739	0.603744	0.0144241	0.223295	1
GO:0031145	anaphase-promoting complex-dependent proteasomal ubiquitin-dependent protein catabolic process	0.991897	0.130957	0.548004	0.0483917	0.512091	0.0892583	1
GO:0032103	positive regulation of response to external stimulus	0.624064	0.871383	0.0152104	0.127284	1	0.993936	1
GO:0032535	regulation of cellular component size	0.429515	0.722737	0.230739	0.603744	0.0144241	0.223295	1
GO:0032944	regulation of mononuclear cell proliferation	0.785703	0.144325	0.616704	0.0229033	1	0.0773184	1
GO:0032946	positive regulation of mononuclear cell proliferation	0.785703	0.144325	0.616704	0.0229033	1	0.0773184	1
GO:0032956	regulation of actin cytoskeleton organization and biogenesis	0.475988	0.744761	0.262785	0.691491	0.0185626	0.278769	1
GO:0032970	regulation of actin filament-based process	0.475988	0.744761	0.262785	0.691491	0.0185626	0.278769	1
GO:0033043	regulation of organelle organization and biogenesis	0.600684	0.646389	0.358298	0.489758	0.00495114	0.201675	1
GO:0034622	cellular macromolecular complex assembly	0.979879	0.246956	0.541053	0.0255263	0.79801	0.113852	1
GO:0035150	regulation of tube size	0.753322	0.0867286	1	0.0591979	1	0.0467183	1
GO:0042060	wound healing	0.670722	0.255874	0.773782	0.210791	0.582228	0.048984	1
GO:0042113	B cell activation	0.730552	0.288946	0.477911	0.144345	0.242679	0.0304743	1
GO:0043062	extracellular structure organization and biogenesis	0.380978	0.0603378	0.199	0.0336045	1	0.105937	1
GO:0043069	negative regulation of programmed cell death	0.735053	0.0635303	0.910291	0.0782864	0.835097	0.0384808	1
GO:0044262	cellular carbohydrate metabolic process	0.992985	0.0885102	0.954342	0.0675507	0.836727	0.0290173	1
GO:0045190	isotype switching	0.624064	0.90864	0.45615	0.79493	0.0433517	0.130501	1
GO:0045730	respiratory burst	0.017683	0.0859062	0.352506	0.682186	1	0.670076	1
GO:0048584	positive regulation of response to stimulus	0.592756	0.0738851	0.116767	0.00872563	0.318212	0.111332	1
GO:0050670	regulation of lymphocyte proliferation	0.785703	0.144325	0.616704	0.0229033	1	0.0773184	1
GO:0050671	positive regulation of lymphocyte proliferation	0.785703	0.144325	0.616704	0.0229033	1	0.0773184	1
GO:0050776	regulation of immune response	0.802949	0.135698	0.854562	0.0871457	0.0915454	0.00475059	1
GO:0050792	regulation of viral reproduction	0.380978	0.0948277	0.581617	0.0516336	1	0.0310301	1
GO:0050867	positive regulation of cell activation	0.960831	0.396695	0.583256	0.09386	0.318212	0.0163559	1
GO:0050877	neurological system process	0.803523	0.0669696	0.553628	0.0237166	0.806055	0.0609542	1
GO:0050880	regulation of blood vessel size	0.753322	0.0867286	1	0.0591979	1	0.0467183	1
GO:0051054	positive regulation of DNA metabolic process	0.894185	0.431674	0.75295	0.324633	0.0410362	0.0992901	1
GO:0051129	negative regulation of cellular component organization and biogenesis	0.637014	0.948324	0.389292	0.792254	0.0410362	0.499968	1
GO:0051186	cofactor metabolic process	0.475988	0.0466181	0.648879	0.0669907	1	0.173875	1
GO:0051249	regulation of lymphocyte activation	0.966034	0.480761	0.607067	0.128511	0.336932	0.0250238	1
GO:0051251	positive regulation of lymphocyte activation	0.960831	0.396695	0.583256	0.09386	0.318212	0.0163559	1
GO:0051340	regulation of ligase activity	0.992985	0.12059	0.568384	0.0441392	0.527985	0.0810894	1
GO:0051351	positive regulation of ligase activity	0.992985	0.12059	0.568384	0.0441392	0.527985	0.0810894	1
GO:0051437	positive regulation of ubiquitin-protein ligase activity during mitotic cell cycle	0.992985	0.12059	0.568384	0.0441392	0.527985	0.0810894	1
GO:0051438	regulation of ubiquitin-protein ligase activity	0.992985	0.12059	0.568384	0.0441392	0.527985	0.0810894	1
GO:0051439	regulation of ubiquitin-protein ligase activity during mitotic cell cycle	0.992985	0.12059	0.568384	0.0441392	0.527985	0.0810894	1
GO:0051443	positive regulation of ubiquitin-protein ligase activity	0.992985	0.12059	0.568384	0.0441392	0.527985	0.0810894	1
GO:0051493	regulation of cytoskeleton organization and biogenesis	0.600684	0.646389	0.358298	0.489758	0.00495114	0.201675	1
GO:0051494	negative regulation of cytoskeleton organization and biogenesis	0.380978	0.782603	0.199	0.609454	0.0108694	0.269649	1
GO:0051641	cellular localization	0.768117	0.0528394	0.725528	0.0302758	0.95786	0.0920199	1
GO:0051674	localization of cell	0.543254	0.168654	0.397534	0.0210165	0.23313	0.153147	1
GO:0065008	regulation of biological quality	0.327579	0.0824496	0.160213	0.0400677	0.0858982	0.122844	1
GO:0000082	G1/S transition of mitotic cell cycle	1	0.159633	0.543355	0.0206083	1	0.0770911	1
GO:0001934	positive regulation of protein amino acid phosphorylation	1	0.0807884	0.730221	0.0545029	1	0.0405352	1
GO:0006006	glucose metabolic process	1	0.136271	0.678379	0.0969463	0.486343	0.0182472	1
GO:0006029	proteoglycan metabolic process	1	0.0825682	1	0.0535325	1	0.0396063	1
GO:0006040	amino sugar metabolic process	1	0.0810855	1	0.052492	1	0.0387983	1
GO:0006041	glucosamine metabolic process	1	0.0810855	1	0.052492	1	0.0387983	1
GO:0006044	N-acetylglucosamine metabolic process	1	0.0810855	1	0.052492	1	0.0387983	1
GO:0006066	alcohol metabolic process	1	0.138714	0.945382	0.0793708	0.495863	0.021385	1
GO:0006090	pyruvate metabolic process	1	0.215657	1	0.167851	0.225298	0.0160466	1
GO:0006094	gluconeogenesis	1	0.215657	1	0.167851	0.225298	0.0160466	1
GO:0006473	protein amino acid acetylation	1	0.253789	0.0579	0.0323396	1	0.207504	1
GO:0006638	neutral lipid metabolic process	1	0.174634	1	0.116806	0.263962	0.0100555	1
GO:0006639	acylglycerol metabolic process	1	0.174634	1	0.116806	0.263962	0.0100555	1
GO:0006662	glycerol ether metabolic process	1	0.174634	1	0.116806	0.263962	0.0100555	1
GO:0007005	mitochondrion organization and biogenesis	1	0.134769	0.678379	0.0931017	0.486343	0.0326531	1
GO:0007411	axon guidance	1	0.208101	0.352506	0.019291	1	0.13462	1
GO:0016050	vesicle organization and biogenesis	1	0.0949588	1	0.0597203	1	0.0408085	1
GO:0019319	hexose biosynthetic process	1	0.215657	1	0.167851	0.225298	0.0160466	1
GO:0019320	hexose catabolic process	1	0.0747183	1	0.0564573	1	0.0462801	1
GO:0030166	proteoglycan biosynthetic process	1	0.0825682	1	0.0535325	1	0.0396063	1
GO:0045191	regulation of isotype switching	1	0.940403	1	0.938932	0.0319735	0.187251	1
GO:0045830	positive regulation of isotype switching	1	0.950127	1	0.94889	0.0220121	0.289631	1
GO:0045911	positive regulation of DNA recombination	1	0.950127	1	0.94889	0.0220121	0.289631	1
GO:0046164	alcohol catabolic process	1	0.0747183	1	0.0564573	1	0.0462801	1
GO:0046165	alcohol biosynthetic process	1	0.215657	1	0.167851	0.225298	0.0160466	1
GO:0046364	monosaccharide biosynthetic process	1	0.215657	1	0.167851	0.225298	0.0160466	1
GO:0046365	monosaccharide catabolic process	1	0.0747183	1	0.0564573	1	0.0462801	1
GO:0046486	glycerolipid metabolic process	1	0.174634	1	0.116806	0.263962	0.0100555	1
GO:0050808	synapse organization and biogenesis	1	0.105679	0.352506	0.00631859	1	0.0573096	1
GO:0055088	lipid homeostasis	1	0.0949588	1	0.0597203	0.263962	0.00367993	1
GO:0000060	protein import into nucleus, translocation	0.624064	0.489052	0.45615	0.79493	1	0.702402	0
GO:0000077	DNA damage checkpoint	0.567497	0.180494	0.406562	0.121164	1	0.090473	0
GO:0000087	M phase of mitotic cell cycle	0.898204	0.298876	0.692094	0.292649	1	0.171606	0
GO:0000122	negative regulation of transcription from RNA polymerase II promoter	0.780963	0.988205	0.532565	0.954697	0.660478	0.96758	0
GO:0000165	MAPKKK cascade	0.935775	0.646667	0.94027	0.583833	0.808837	0.540051	0
GO:0000187	activation of MAPK activity	0.637014	0.671929	0.75295	0.518268	1	0.724391	0
GO:0000278	mitotic cell cycle	0.987519	0.839688	0.683029	0.758709	0.783797	0.758709	0
GO:0000279	M phase	0.787059	0.211394	0.233561	0.141879	0.602236	0.066953	0
GO:0000302	response to reactive oxygen species	0.330799	0.0913391	0.543355	0.0598981	0.36894	0.189773	0
GO:0000375	RNA splicing, via transesterification reactions	0.942881	0.583856	0.945382	0.552035	1	0.508004	0
GO:0000377	RNA splicing, via transesterification reactions with bulged adenosine as nucleophile	0.942881	0.583856	0.945382	0.552035	1	0.508004	0
GO:0000398	nuclear mRNA splicing, via spliceosome	0.942881	0.583856	0.945382	0.552035	1	0.508004	0
GO:0000718	nucleotide-excision repair, DNA damage removal	0.716088	0.373163	0.543355	0.285352	1	0.232214	0
GO:0000902	cell morphogenesis	0.538717	0.290721	0.370117	0.241987	0.853059	0.616803	0
GO:0000910	cytokinesis	0.128962	0.306147	0.352506	0.271168	1	0.252091	0
GO:0001501	skeletal development	0.813859	0.189168	0.648879	0.123527	0.459178	0.09218	0
GO:0001558	regulation of cell growth	0.651528	0.893261	0.629849	0.874992	0.724288	0.864753	0
GO:0001654	eye development	0.567497	0.422046	0.406562	0.340036	1	0.75613	0
GO:0001655	urogenital system development	0.177432	0.356873	0.406562	0.255087	1	0.615552	0
GO:0001666	response to hypoxia	0.954836	0.110653	0.854562	0.0541477	0.677673	0.0892632	0
GO:0001701	in utero embryonic development	0.673278	0.830076	1	0.822221	1	0.803439	0
GO:0001817	regulation of cytokine production	0.475988	0.564283	0.262785	0.460146	1	0.731186	0
GO:0001819	positive regulation of cytokine production	0.279571	0.404747	0.137751	0.330236	1	0.678068	0
GO:0001822	kidney development	0.177432	0.356873	0.406562	0.255087	1	0.615552	0
GO:0001906	cell killing	0.502486	0.873589	1	0.872114	1	0.833204	0
GO:0001932	regulation of protein amino acid phosphorylation	0.97447	0.252987	0.898016	0.215817	1	0.192101	0
GO:0002009	morphogenesis of an epithelium	0.502486	0.126723	0.352506	0.0991304	1	0.0852914	0
GO:0002377	immunoglobulin production	0.716088	0.953025	0.543355	0.91172	0.0697302	0.315771	0
GO:0002440	production of molecular mediator of immune response	0.753322	0.827861	0.581617	0.665997	0.0844455	0.148161	0
GO:0002520	immune system development	0.610161	0.362943	0.0956892	0.101547	0.702585	0.0530357	0
GO:0002521	leukocyte differentiation	0.825629	0.18364	0.291419	0.0755121	1	0.270569	0
GO:0002573	myeloid leukocyte differentiation	0.813859	0.935565	0.648879	0.891936	1	0.902452	0
GO:0002683	negative regulation of immune system process	0.567497	0.815332	1	0.952901	0.263962	0.458317	0
GO:0003006	reproductive developmental process	0.502486	0.81831	1	0.778882	1	0.753991	0
GO:0003007	heart morphogenesis	0.128962	0.114477	0.352506	0.379497	1	0.671047	0
GO:0003015	heart process	0.100271	0.176911	0.543355	0.576018	1	0.882195	0
GO:0005976	polysaccharide metabolic process	0.813859	0.246371	0.648879	0.218891	1	0.202517	0
GO:0005977	glycogen metabolic process	0.753322	0.311828	0.581617	0.282614	1	0.264914	0
GO:0006073	glucan metabolic process	0.753322	0.311828	0.581617	0.282614	1	0.264914	0
GO:0006082	organic acid metabolic process	0.942881	0.705498	0.776692	0.612895	0.495863	0.505174	0
GO:0006091	generation of precursor metabolites and energy	0.930826	0.473192	0.810374	0.441392	0.242679	0.410457	0
GO:0006112	energy reserve metabolic process	0.753322	0.311828	0.581617	0.282614	1	0.264914	0
GO:0006139	nucleobase, nucleoside, nucleotide and nucleic acid metabolic process	0.949532	0.695539	0.386663	0.487085	0.707185	0.613052	0
GO:0006259	DNA metabolic process	0.737672	0.808961	0.344072	0.844123	0.365393	0.946978	0
GO:0006260	DNA replication	0.750989	0.362278	0.202322	0.488585	0.860612	0.646077	0
GO:0006261	DNA-dependent DNA replication	0.561708	0.775081	0.103469	0.548018	0.512167	0.922604	0
GO:0006281	DNA repair	0.422186	0.828824	0.107153	0.577401	0.319404	0.859116	0
GO:0006284	base-excision repair	0.502486	0.782885	1	0.995289	1	0.99195	0
GO:0006289	nucleotide-excision repair	0.920285	0.634149	0.183085	0.591985	0.603308	0.563927	0
GO:0006302	double-strand break repair	0.673278	0.922392	1	0.998935	0.335694	0.780209	0
GO:0006308	DNA catabolic process	0.637014	0.304396	0.389292	0.204173	1	0.14938	0
GO:0006350	transcription	0.95347	0.912953	0.379742	0.850654	0.693153	0.962237	0
GO:0006351	transcription, DNA-dependent	0.971231	0.899553	0.570061	0.936221	0.512974	0.965574	0
GO:0006352	transcription initiation	0.710477	0.584733	0.350352	0.515213	0.845104	0.518485	0
GO:0006354	RNA elongation	0.911368	0.591853	0.661585	0.577753	0.602236	0.514882	0
GO:0006355	regulation of transcription, DNA-dependent	0.974577	0.958915	0.649116	0.913565	0.395895	0.978789	0
GO:0006357	regulation of transcription from RNA polymerase II promoter	0.986344	0.998203	0.696826	0.985002	0.681239	0.973187	0
GO:0006366	transcription from RNA polymerase II promoter	0.999279	0.939863	0.796398	0.851449	0.552196	0.93496	0
GO:0006367	transcription initiation from RNA polymerase II promoter	0.841131	0.602996	0.548004	0.59002	0.827906	0.538377	0
GO:0006368	RNA elongation from RNA polymerase II promoter	0.880733	0.616437	0.607449	0.602878	0.558742	0.542098	0
GO:0006383	transcription from RNA polymerase III promoter	0.520112	0.170612	0.294872	0.142973	0.486343	0.132203	0
GO:0006396	RNA processing	0.977743	0.589859	0.991042	0.56539	0.754231	0.508923	0
GO:0006397	mRNA processing	0.941171	0.607171	0.979704	0.570126	0.655228	0.518759	0
GO:0006414	translational elongation	0.567497	0.0626071	1	0.235922	1	0.19108	0
GO:0006461	protein complex assembly	0.852185	0.908226	0.910291	0.984053	1	0.984423	0
GO:0006464	protein modification process	0.212674	0.273644	0.186147	0.238856	0.447278	0.227587	0
GO:0006470	protein amino acid dephosphorylation	0.072792	0.415478	0.449192	0.582619	0.0557501	0.445709	0
GO:0006486	protein amino acid glycosylation	0.600684	0.336126	0.730221	0.264172	0.536715	0.218399	0
GO:0006487	protein amino acid N-linked glycosylation	0.624064	0.118161	0.45615	0.0944858	1	0.0797459	0
GO:0006511	ubiquitin-dependent protein catabolic process	0.97821	0.52006	0.67841	0.292535	0.616019	0.42479	0
GO:0006519	amino acid and derivative metabolic process	0.908151	0.944114	1	0.856383	1	0.791168	0
GO:0006520	amino acid metabolic process	0.785703	0.996452	1	0.987043	1	0.965784	0
GO:0006575	amino acid derivative metabolic process	0.673278	0.445725	1	0.759871	1	0.694482	0
GO:0006576	biogenic amine metabolic process	0.567497	0.426978	1	0.713931	1	0.661156	0
GO:0006605	protein targeting	0.825629	0.885012	0.527087	0.738421	0.818617	0.632053	0
GO:0006606	protein import into nucleus	0.780963	0.877027	0.25067	0.761623	1	0.67891	0
GO:0006611	protein export from nucleus	0.567497	0.669152	1	0.620933	0.263962	0.559127	0
GO:0006629	lipid metabolic process	0.917269	0.140273	0.504556	0.0609953	0.573489	0.079482	0
GO:0006631	fatty acid metabolic process	0.920285	0.122812	0.449192	0.0599337	0.603308	0.110666	0
GO:0006643	membrane lipid metabolic process	0.855438	0.262944	0.568384	0.206681	0.836727	0.183705	0
GO:0006644	phospholipid metabolic process	0.790776	0.229485	0.483764	0.177781	1	0.152248	0
GO:0006650	glycerophospholipid metabolic process	0.813859	0.374414	0.648879	0.332736	1	0.30248	0
GO:0006725	aromatic compound metabolic process	0.567497	0.88865	1	0.898983	1	0.867814	0
GO:0006732	coenzyme metabolic process	0.429515	0.0752343	0.616704	0.104767	1	0.261209	0
GO:0006800	oxygen and reactive oxygen species metabolic process	0.270535	0.684443	0.705426	0.664083	1	0.635355	0
GO:0006801	superoxide metabolic process	0.330799	0.549749	0.543355	0.769546	1	0.748073	0
GO:0006807	nitrogen compound metabolic process	0.886046	0.455212	0.672348	0.310126	0.751618	0.352205	0
GO:0006809	nitric oxide biosynthetic process	0.673278	0.145268	0.137751	0.119393	0.335694	0.104967	0
GO:0006865	amino acid transport	0.502486	0.809854	1	0.966981	1	0.956104	0
GO:0006879	cellular iron ion homeostasis	0.502486	0.724215	1	0.946373	1	0.934371	0
GO:0006913	nucleocytoplasmic transport	0.790776	0.654796	0.483764	0.489246	0.798539	0.39167	0
GO:0006919	caspase activation	0.600684	0.319571	1	0.457136	0.536715	0.144088	0
GO:0006921	cell structure disassembly during apoptosis	0.567497	0.151901	0.406562	0.114145	1	0.093595	0
GO:0006937	regulation of muscle contraction	0.673278	0.871242	1	0.968917	1	0.958171	0
GO:0006939	smooth muscle contraction	0.567497	0.60075	1	0.823364	1	0.804834	0
GO:0006984	ER-nuclear signaling pathway	0.177432	0.353472	0.406562	0.650464	0.263962	0.596714	0
GO:0006997	nuclear organization and biogenesis	0.567497	0.273253	0.406562	0.206943	1	0.164709	0
GO:0007015	actin filament organization	0.429515	0.0691653	1	0.371939	0.100006	0.126692	0
GO:0007049	cell cycle	0.982734	0.530586	0.355675	0.284104	0.54043	0.295348	0
GO:0007067	mitosis	0.898204	0.298876	0.692094	0.292649	1	0.171606	0
GO:0007088	regulation of mitosis	0.429515	0.446686	1	0.675163	1	0.576871	0
GO:0007160	cell-matrix adhesion	0.346376	0.242463	0.389292	0.168503	1	0.324633	0
GO:0007167	enzyme linked receptor protein signaling pathway	0.259346	0.220994	0.35106	0.285049	0.691263	0.448386	0
GO:0007169	transmembrane receptor protein tyrosine kinase signaling pathway	0.731297	0.29155	0.187285	0.0717063	0.558742	0.173143	0
GO:0007172	signal complex assembly	0.177432	0.508725	0.0822277	0.108453	1	0.829028	0
GO:0007179	transforming growth factor beta receptor signaling pathway	0.0507761	0.167186	1	0.929061	1	0.912955	0
GO:0007200	G-protein signaling, coupled to IP3 second messenger (phospholipase C activating)	0.624064	0.893724	1	0.85339	1	0.786766	0
GO:0007204	elevation of cytosolic calcium ion concentration	0.520112	0.15787	1	0.0962095	0.486343	0.0645885	0
GO:0007242	intracellular signaling cascade	0.645844	0.193142	0.336824	0.098247	0.662641	0.103447	0
GO:0007243	protein kinase cascade	0.870944	0.701368	0.545921	0.54668	0.6039	0.657172	0
GO:0007249	I-kappaB kinase/NF-kappaB cascade	0.474722	0.619292	0.180384	0.402223	0.751618	0.872292	0
GO:0007254	JNK cascade	0.753322	0.175032	0.581617	0.135614	1	0.112397	0
GO:0007264	small GTPase mediated signal transduction	0.947023	0.685735	0.902413	0.496755	0.389474	0.086518	0
GO:0007265	Ras protein signal transduction	0.972165	0.795757	0.851078	0.457659	0.305373	0.0721623	0
GO:0007268	synaptic transmission	0.990643	0.482699	0.945382	0.196917	0.495863	0.27015	0
GO:0007276	gamete generation	0.701871	0.135948	0.183085	0.223491	1	0.161721	0
GO:0007346	regulation of mitotic cell cycle	0.730552	0.287046	1	0.377863	0.623343	0.291618	0
GO:0007398	ectoderm development	0.0766142	0.166603	0.294872	0.346871	0.486343	0.0948529	0
GO:0007399	nervous system development	0.997805	0.8791	0.884698	0.460164	1	0.583034	0
GO:0007423	sensory organ development	0.785703	0.286783	0.616704	0.201015	1	0.419697	0
GO:0007517	muscle development	0.678579	0.337617	0.368768	0.197917	0.738303	0.406333	0
GO:0007519	skeletal muscle development	0.785703	0.334576	0.230739	0.133158	1	0.337565	0
GO:0007565	female pregnancy	0.228095	0.218509	0.45615	0.227506	1	0.55917	0
GO:0007584	response to nutrient	0.567497	0.0945025	1	0.0666332	0.263962	0.0528374	0
GO:0007586	digestion	0.308363	0.604572	0.730221	0.866456	0.168496	0.674357	0
GO:0007589	body fluid secretion	0.567497	0.763627	1	0.796542	1	0.754875	0
GO:0007600	sensory perception	0.242158	0.128756	0.163483	0.0654315	0.738303	0.109326	0
GO:0007605	sensory perception of sound	0.22657	0.128206	0.205078	0.0702081	0.623343	0.130834	0
GO:0007611	learning and/or memory	0.308363	0.0915306	0.121856	0.0990987	0.168496	0.196134	0
GO:0007612	learning	0.502486	0.148908	1	0.265878	0.225298	0.152948	0
GO:0008150	biological_process	1	1	1	1	1	1	0
GO:0008217	regulation of blood pressure	0.0736663	0.254657	0.137751	0.162827	1	0.767063	0
GO:0008285	negative regulation of cell proliferation	0.635109	0.598139	0.67841	0.47162	1	0.392575	0
GO:0008361	regulation of cell size	0.727988	0.880934	0.692094	0.859038	0.764267	0.84942	0
GO:0008380	RNA splicing	0.972165	0.688394	0.968128	0.653982	1	0.605311	0
GO:0008544	epidermis development	0.0587994	0.113519	0.262785	0.528381	0.459178	0.176965	0
GO:0008624	induction of apoptosis by extracellular signals	0.475988	0.348463	0.648879	0.244429	1	0.458344	0
GO:0008629	induction of apoptosis by intracellular signals	0.475988	0.207107	0.262785	0.127143	0.459178	0.271813	0
GO:0008630	DNA damage response, signal transduction resulting in induction of apoptosis	0.279571	0.163824	0.137751	0.10172	0.335694	0.283715	0
GO:0008633	activation of pro-apoptotic gene products	0.270535	0.113727	0.326772	0.177262	1	0.296014	0
GO:0008643	carbohydrate transport	0.785703	0.928419	0.616704	0.928419	1	0.905475	0
GO:0008645	hexose transport	0.753322	0.934767	0.581617	0.934767	1	0.913761	0
GO:0009057	macromolecule catabolic process	0.939491	0.189265	0.256496	0.0876303	0.932932	0.114244	0
GO:0009058	biosynthetic process	0.949109	0.731788	0.357838	0.578587	0.835037	0.704974	0
GO:0009059	macromolecule biosynthetic process	0.902374	0.841607	0.184462	0.672342	0.852716	0.861148	0
GO:0009100	glycoprotein metabolic process	0.458085	0.290471	0.810374	0.438328	0.623343	0.369315	0
GO:0009101	glycoprotein biosynthetic process	0.637014	0.53237	0.75295	0.404054	0.560049	0.284089	0
GO:0009306	protein secretion	0.233308	0.214147	0.294872	0.321929	1	0.499967	0
GO:0009308	amine metabolic process	0.939982	0.630223	1	0.508908	1	0.429039	0
GO:0009311	oligosaccharide metabolic process	0.567497	0.159224	0.406562	0.0760814	1	0.11257	0
GO:0009395	phospholipid catabolic process	0.502486	0.849616	1	0.839681	1	0.825397	0
GO:0009451	RNA modification	0.128962	0.119381	0.352506	0.106955	1	0.0799149	0
GO:0009617	response to bacterium	0.930826	0.254675	0.810374	0.193369	0.623343	0.161944	0
GO:0009628	response to abiotic stimulus	0.0943487	0.138543	0.345081	0.0874554	0.355511	0.0999621	0
GO:0009719	response to endogenous stimulus	0.493646	0.228288	0.505718	0.204086	0.261572	0.184041	0
GO:0009725	response to hormone stimulus	0.493646	0.228288	0.505718	0.204086	0.261572	0.184041	0
GO:0009755	hormone-mediated signaling	0.228095	0.330243	0.45615	0.421829	1	0.403402	0
GO:0009792	embryonic development ending in birth or egg hatching	0.380978	0.420977	0.581617	0.678376	1	0.760282	0
GO:0009889	regulation of biosynthetic process	0.984631	0.962454	0.379742	0.789484	0.560455	0.987933	0
GO:0009890	negative regulation of biosynthetic process	0.870907	1	0.333806	0.88591	0.403354	0.881968	0
GO:0009891	positive regulation of biosynthetic process	0.962863	0.484683	0.212073	0.192508	0.365393	0.364023	0
GO:0009892	negative regulation of metabolic process	0.830104	1	0.218503	0.77675	0.264091	0.879534	0
GO:0009893	positive regulation of metabolic process	0.979916	0.312581	0.279485	0.0563649	0.349465	0.163897	0
GO:0009894	regulation of catabolic process	0.673278	0.501738	0.137751	0.474757	1	0.457039	0
GO:0009913	epidermal cell differentiation	0.567497	0.944718	0.406562	0.872902	1	0.929769	0
GO:0009952	anterior/posterior pattern formation	0.228095	0.156607	0.109035	0.0969	1	0.722095	0
GO:0009966	regulation of signal transduction	0.830104	0.937523	0.361492	0.732959	0.690952	0.853589	0
GO:0009987	cellular process	0.996368	0.962441	0.824817	0.740153	0.547613	0.386652	0
GO:0009991	response to extracellular stimulus	0.716088	0.252184	1	0.180521	0.36894	0.143615	0
GO:0010035	response to inorganic substance	0.753322	0.24721	1	0.202705	1	0.182649	0
GO:0010467	gene expression	0.952551	0.818515	0.641219	0.799704	0.814857	0.845387	0
GO:0010468	regulation of gene expression	0.9925	0.959684	0.602221	0.917454	0.699066	0.990361	0
GO:0010498	proteasomal protein catabolic process	0.992985	0.169821	0.568384	0.0671139	0.527985	0.12607	0
GO:0010556	regulation of macromolecule biosynthetic process	0.976962	0.977241	0.328408	0.768819	0.656356	0.992575	0
GO:0010557	positive regulation of macromolecule biosynthetic process	0.94277	0.715258	0.161676	0.443607	0.520236	0.588742	0
GO:0010558	negative regulation of macromolecule biosynthetic process	0.846726	1	0.299614	0.860655	0.375529	0.910936	0
GO:0010564	regulation of cell cycle process	0.600684	0.113679	1	0.193651	0.168496	0.144488	0
GO:0010604	positive regulation of macromolecule metabolic process	0.983742	0.372731	0.315918	0.120867	0.660833	0.262315	0
GO:0010605	negative regulation of macromolecule metabolic process	0.750536	1	0.153737	0.694237	0.207234	0.859957	0
GO:0010627	regulation of protein kinase cascade	0.710477	0.766023	0.350352	0.411012	0.543537	0.700893	0
GO:0010628	positive regulation of gene expression	0.96977	0.846796	0.390246	0.645648	0.486952	0.702548	0
GO:0010629	negative regulation of gene expression	0.833283	1	0.282752	0.818075	0.361532	0.907364	0
GO:0014706	striated muscle development	0.878112	0.859859	0.358298	0.590901	0.536715	0.792516	0
GO:0015074	DNA integration	0.502486	0.658399	1	0.975155	1	0.93795	0
GO:0015672	monovalent inorganic cation transport	0.308363	0.0517822	0.358298	0.0724736	1	0.0605015	0
GO:0015749	monosaccharide transport	0.753322	0.934767	0.581617	0.934767	1	0.913761	0
GO:0015758	glucose transport	0.753322	0.934767	0.581617	0.934767	1	0.913761	0
GO:0015833	peptide transport	0.624064	0.792713	1	0.839328	1	0.770925	0
GO:0015837	amine transport	0.567497	0.860563	1	0.960474	1	0.947513	0
GO:0015849	organic acid transport	0.502486	0.809854	1	0.966981	1	0.956104	0
GO:0015980	energy derivation by oxidation of organic compounds	0.838337	0.495521	0.678379	0.453773	0.133204	0.427897	0
GO:0016042	lipid catabolic process	0.43244	0.0919026	0.291419	0.067495	0.818617	0.0553	0
GO:0016049	cell growth	0.678579	0.889141	0.651605	0.884465	0.738303	0.859621	0
GO:0016055	Wnt receptor signaling pathway	0.813859	0.358083	1	0.418503	1	0.342125	0
GO:0016070	RNA metabolic process	0.985017	0.755989	0.817811	0.818077	0.545263	0.821753	0
GO:0016071	mRNA metabolic process	0.952333	0.674264	0.983066	0.659237	0.679599	0.598642	0
GO:0016311	dephosphorylation	0.072792	0.415478	0.449192	0.582619	0.0557501	0.445709	0
GO:0016481	negative regulation of transcription	0.818882	1	0.266096	0.83213	0.347501	0.903623	0
GO:0016485	protein processing	0.0968096	0.164164	0.103469	0.357405	0.512167	0.121287	0
GO:0016540	protein autoprocessing	0.279571	0.183604	0.137751	0.472901	1	0.437761	0
GO:0016568	chromatin modification	0.920285	0.737398	0.183085	0.726225	0.603308	0.687567	0
GO:0017038	protein import	0.802949	0.788893	0.274031	0.655089	1	0.566992	0
GO:0018149	peptide cross-linking	0.624064	0.916395	1	0.938983	0.300731	0.884873	0
GO:0018193	peptidyl-amino acid modification	0.987526	0.513481	0.745571	0.459884	1	0.419642	0
GO:0019048	virus-host interaction	0.502486	0.707628	1	0.840082	1	0.776202	0
GO:0019219	regulation of nucleobase, nucleoside, nucleotide and nucleic acid metabolic process	0.990627	0.994455	0.575941	0.913341	0.681135	0.992742	0
GO:0019220	regulation of phosphate metabolic process	0.989195	0.433751	0.94027	0.377302	1	0.340035	0
GO:0019222	regulation of metabolic process	0.994262	0.980663	0.470196	0.880929	0.542683	0.972198	0
GO:0019226	transmission of nerve impulse	0.996064	0.430664	0.968128	0.181732	0.588094	0.233955	0
GO:0019722	calcium-mediated signaling	0.567497	0.311891	0.406562	0.683749	1	0.611516	0
GO:0019752	carboxylic acid metabolic process	0.942881	0.705498	0.776692	0.612895	0.495863	0.505174	0
GO:0019932	second-messenger-mediated signaling	0.909153	0.372804	0.710864	0.32782	0.776283	0.29501	0
GO:0019941	modification-dependent protein catabolic process	0.980738	0.493417	0.69462	0.27331	0.629445	0.398914	0
GO:0019953	sexual reproduction	0.780963	0.113211	0.0895062	0.173263	1	0.118671	0
GO:0021700	developmental maturation	0.279571	0.0969315	0.501636	0.321788	1	0.288066	0
GO:0022402	cell cycle process	0.993908	0.840687	0.441435	0.749917	0.368121	0.667514	0
GO:0022411	cellular component disassembly	0.567497	0.151901	0.406562	0.114145	1	0.093595	0
GO:0022603	regulation of anatomical structure morphogenesis	0.197148	0.345286	0.262785	0.525566	1	0.902452	0
GO:0022604	regulation of cell morphogenesis	0.0507761	0.142052	0.109035	0.413135	1	0.398575	0
GO:0030030	cell projection organization and biogenesis	0.841154	0.914925	0.607067	0.733411	0.709537	0.808456	0
GO:0030031	cell projection biogenesis	0.228095	0.633431	0.45615	0.835226	0.300731	0.851741	0
GO:0030042	actin filament depolymerization	0.330799	0.802185	0.167881	0.559581	0.0697302	0.566149	0
GO:0030097	hemopoiesis	0.818882	0.331835	0.128251	0.0577277	1	0.174913	0
GO:0030099	myeloid cell differentiation	0.939982	0.66271	0.227647	0.564035	1	0.505535	0
GO:0030154	cell differentiation	0.963667	0.525994	0.276967	0.120365	0.998375	0.400756	0
GO:0030155	regulation of cell adhesion	0.318578	0.336001	0.274031	0.341625	1	0.592897	0
GO:0030163	protein catabolic process	0.875825	0.21728	0.17598	0.0998873	0.781452	0.151849	0
GO:0030183	B cell differentiation	0.673278	0.387469	0.501636	0.121139	1	0.358596	0
GO:0030198	extracellular matrix organization and biogenesis	0.128962	0.289262	0.352506	0.253789	1	0.233892	0
GO:0030262	apoptotic nuclear changes	0.502486	0.117992	0.352506	0.0855983	1	0.066146	0
GO:0030308	negative regulation of cell growth	0.859617	0.916381	0.705426	0.799157	1	0.922604	0
GO:0030334	regulation of cell migration	0.22657	0.150618	0.477911	0.0986473	0.623343	0.189296	0
GO:0030335	positive regulation of cell migration	0.567497	0.105443	0.406562	0.0820059	0.263962	0.327964	0
GO:0030574	collagen catabolic process	0.177432	0.167502	0.406562	0.142318	1	0.471081	0
GO:0030705	cytoskeleton-dependent intracellular transport	0.528033	0.878633	0.532565	0.88497	1	0.94825	0
GO:0030834	regulation of actin filament depolymerization	0.330799	0.802185	0.167881	0.559581	0.0697302	0.566149	0
GO:0030835	negative regulation of actin filament depolymerization	0.279571	0.767779	0.137751	0.502494	0.0559867	0.50855	0
GO:0031098	stress-activated protein kinase signaling pathway	0.785703	0.13011	0.616704	0.0974229	1	0.0787658	0
GO:0031323	regulation of cellular metabolic process	0.995324	0.911078	0.619597	0.866658	0.504675	0.898244	0
GO:0031324	negative regulation of cellular metabolic process	0.830104	1	0.218503	0.77675	0.264091	0.879534	0
GO:0031325	positive regulation of cellular metabolic process	0.991768	0.34598	0.403412	0.070477	0.340179	0.13148	0
GO:0031399	regulation of protein modification process	0.919	0.311202	0.72868	0.265633	0.787697	0.244492	0
GO:0031400	negative regulation of protein modification process	0.673278	0.797963	0.501636	0.784076	1	0.764193	0
GO:0031570	DNA integrity checkpoint	0.567497	0.180494	0.406562	0.121164	1	0.090473	0
GO:0031589	cell-substrate adhesion	0.346376	0.242463	0.389292	0.168503	1	0.324633	0
GO:0031644	regulation of neurological system process	0.813859	0.434267	0.648879	0.153793	0.459178	0.326555	0
GO:0031646	positive regulation of neurological system process	0.502486	0.433783	0.352506	0.345228	1	0.796071	0
GO:0031667	response to nutrient levels	0.673278	0.414218	1	0.321167	0.335694	0.269223	0
GO:0031960	response to corticosteroid stimulus	0.502486	0.483368	1	0.587806	1	0.546246	0
GO:0032101	regulation of response to external stimulus	0.838337	0.485782	0.0863108	0.151395	1	0.631866	0
GO:0032268	regulation of cellular protein metabolic process	0.885522	0.194478	0.521459	0.214059	0.312785	0.200774	0
GO:0032269	negative regulation of cellular protein metabolic process	0.493646	0.853625	0.227647	0.763718	0.261572	0.812645	0
GO:0032386	regulation of intracellular transport	0.380978	0.605973	0.581617	0.837691	1	0.932783	0
GO:0032388	positive regulation of intracellular transport	0.228095	0.29342	0.45615	0.589411	1	0.574478	0
GO:0032392	DNA geometric change	0.502486	0.944578	0.352506	0.82249	1	0.969958	0
GO:0032508	DNA duplex unwinding	0.502486	0.944578	0.352506	0.82249	1	0.969958	0
GO:0032774	RNA biosynthetic process	0.971231	0.899553	0.570061	0.936221	0.512974	0.965574	0
GO:0032787	monocarboxylic acid metabolic process	0.966034	0.225939	0.607067	0.12764	0.336932	0.0839635	0
GO:0032879	regulation of localization	0.533847	0.244482	0.710864	0.610735	0.427818	0.43028	0
GO:0032940	secretion by cell	0.287326	0.0583957	0.532565	0.0987481	0.660478	0.123725	0
GO:0032963	collagen metabolic process	0.0736663	0.226309	0.501636	0.290402	1	0.639885	0
GO:0032984	macromolecular complex disassembly	0.475988	0.744761	0.262785	0.691491	0.116294	0.576644	0
GO:0032989	cellular structure morphogenesis	0.538717	0.290721	0.370117	0.241987	0.853059	0.616803	0
GO:0032990	cell part morphogenesis	0.841154	0.914925	0.607067	0.733411	0.709537	0.808456	0
GO:0033002	muscle cell proliferation	0.380978	0.180148	0.581617	0.387576	1	0.546294	0
GO:0033157	regulation of intracellular protein transport	0.330799	0.5563	0.543355	0.81933	1	0.91172	0
GO:0033554	cellular response to stress	0.502486	0.554526	1	0.577997	0.225298	0.538957	0
GO:0033674	positive regulation of kinase activity	0.898204	0.292015	0.692094	0.162	1	0.220779	0
GO:0034621	cellular macromolecular complex subunit organization	0.963667	0.436085	0.40089	0.0641006	0.377743	0.201138	0
GO:0034623	cellular macromolecular complex disassembly	0.429515	0.763465	0.230739	0.653126	0.100006	0.66038	0
GO:0035023	regulation of Rho protein signal transduction	0.753322	0.457832	0.581617	0.306932	1	0.223112	0
GO:0040007	growth	0.868617	0.917097	0.350352	0.720311	0.845104	0.928307	0
GO:0040008	regulation of growth	0.790776	0.951209	0.252993	0.746368	0.798539	0.938227	0
GO:0042098	T cell proliferation	0.716088	0.677975	0.543355	0.232214	1	0.520444	0
GO:0042102	positive regulation of T cell proliferation	0.624064	0.588581	0.45615	0.156194	1	0.452252	0
GO:0042127	regulation of cell proliferation	0.844609	0.174684	0.624111	0.0839677	0.836201	0.115982	0
GO:0042129	regulation of T cell proliferation	0.624064	0.588581	0.45615	0.156194	1	0.452252	0
GO:0042176	regulation of protein catabolic process	0.624064	0.547212	0.109035	0.521398	1	0.504347	0
GO:0042306	regulation of protein import into nucleus	0.673278	0.855036	0.501636	0.728714	1	0.945951	0
GO:0042307	positive regulation of protein import into nucleus	0.567497	0.547107	0.406562	0.428215	1	0.715231	0
GO:0042311	vasodilation	0.567497	0.37763	1	0.298333	1	0.231501	0
GO:0042325	regulation of phosphorylation	0.985601	0.311202	0.928585	0.265633	1	0.236347	0
GO:0042445	hormone metabolic process	0.162561	0.292273	0.616704	0.502473	1	0.556703	0
GO:0042493	response to drug	0.502486	0.670561	0.352506	0.545759	1	0.464609	0
GO:0042542	response to hydrogen peroxide	0.624064	0.282218	1	0.214875	0.300731	0.177592	0
GO:0042692	muscle cell differentiation	0.673278	0.683044	0.501636	0.659996	0.335694	0.54833	0
GO:0042742	defense response to bacterium	0.859617	0.294669	0.705426	0.217605	0.512167	0.17	0
GO:0042743	hydrogen peroxide metabolic process	0.228095	0.282218	0.45615	0.60935	1	0.793083	0
GO:0042990	regulation of transcription factor import into nucleus	0.624064	0.721696	0.45615	0.589411	1	0.880036	0
GO:0042991	transcription factor import into nucleus	0.624064	0.721696	0.45615	0.589411	1	0.880036	0
GO:0042993	positive regulation of transcription factor import into nucleus	0.567497	0.547107	0.406562	0.428215	1	0.715231	0
GO:0043009	chordate embryonic development	0.380978	0.420977	0.581617	0.678376	1	0.760282	0
GO:0043065	positive regulation of apoptosis	0.446116	0.0706518	0.549273	0.0591682	0.70045	0.076922	0
GO:0043068	positive regulation of programmed cell death	0.446116	0.0706518	0.549273	0.0591682	0.70045	0.076922	0
GO:0043085	positive regulation of catalytic activity	0.991722	0.669286	0.854881	0.441945	0.811485	0.492101	0
GO:0043086	negative regulation of catalytic activity	0.975129	0.310788	0.824378	0.154386	0.744546	0.214119	0
GO:0043122	regulation of I-kappaB kinase/NF-kappaB cascade	0.22657	0.392993	0.205078	0.313919	0.623343	0.74267	0
GO:0043123	positive regulation of I-kappaB kinase/NF-kappaB cascade	0.22657	0.392993	0.205078	0.313919	0.623343	0.74267	0
GO:0043161	proteasomal ubiquitin-dependent protein catabolic process	0.992985	0.169821	0.568384	0.0671139	0.527985	0.12607	0
GO:0043170	macromolecule metabolic process	0.970479	0.291448	0.539806	0.318514	0.519185	0.252741	0
GO:0043241	protein complex disassembly	0.429515	0.763465	0.230739	0.653126	0.100006	0.66038	0
GO:0043280	positive regulation of caspase activity	0.600684	0.319571	1	0.457136	0.536715	0.144088	0
GO:0043281	regulation of caspase activity	0.384204	0.288422	1	0.366629	0.582228	0.0953165	0
GO:0043283	biopolymer metabolic process	0.928873	0.428385	0.481698	0.459069	0.628345	0.425649	0
GO:0043284	biopolymer biosynthetic process	0.951011	0.835625	0.271279	0.784462	0.75765	0.882558	0
GO:0043285	biopolymer catabolic process	0.888437	0.281177	0.171244	0.141508	0.904689	0.184758	0
GO:0043405	regulation of MAP kinase activity	0.872565	0.52096	0.898016	0.340299	1	0.442784	0
GO:0043406	positive regulation of MAP kinase activity	0.756875	0.349429	0.826409	0.221791	1	0.342647	0
GO:0043412	biopolymer modification	0.158021	0.296379	0.166097	0.255989	0.505741	0.241123	0
GO:0043413	biopolymer glycosylation	0.600684	0.336126	0.730221	0.264172	0.536715	0.218399	0
GO:0043523	regulation of neuron apoptosis	0.429515	0.0823285	1	0.467349	0.430605	0.143085	0
GO:0043524	negative regulation of neuron apoptosis	0.502486	0.573098	1	0.834425	0.225298	0.464609	0
GO:0043525	positive regulation of neuron apoptosis	0.502486	0.066146	1	0.269044	1	0.21627	0
GO:0043549	regulation of kinase activity	0.972229	0.155452	0.813887	0.0572454	1	0.0567154	0
GO:0043623	cellular protein complex assembly	0.750389	0.972001	0.43871	0.870051	1	0.993026	0
GO:0043624	cellular protein complex disassembly	0.429515	0.763465	0.230739	0.653126	0.100006	0.66038	0
GO:0043632	modification-dependent macromolecule catabolic process	0.980738	0.493417	0.69462	0.27331	0.629445	0.398914	0
GO:0043687	post-translational protein modification	0.233156	0.246119	0.153761	0.226005	0.391077	0.165423	0
GO:0043933	macromolecular complex subunit organization	0.971228	0.44786	0.727391	0.088011	0.635046	0.197016	0
GO:0044236	multicellular organismal metabolic process	0.279571	0.25143	0.501636	0.220605	1	0.391584	0
GO:0044237	cellular metabolic process	0.969717	0.116462	0.772173	0.116462	0.644571	0.0687307	0
GO:0044238	primary metabolic process	0.966279	0.0931554	0.518652	0.0931554	0.634012	0.0539158	0
GO:0044242	cellular lipid catabolic process	0.785703	0.653456	1	0.850368	0.430605	0.411856	0
GO:0044243	multicellular organismal catabolic process	0.279571	0.25143	0.501636	0.220605	1	0.391584	0
GO:0044248	cellular catabolic process	0.93224	0.449921	0.79775	0.290609	0.85291	0.333959	0
GO:0044249	cellular biosynthetic process	0.973349	0.786552	0.678655	0.478467	0.652764	0.488813	0
GO:0044254	multicellular organismal protein catabolic process	0.177432	0.167502	0.406562	0.142318	1	0.471081	0
GO:0044255	cellular lipid metabolic process	0.994412	0.355583	0.643434	0.187802	0.406501	0.244561	0
GO:0044256	protein digestion	0.177432	0.167502	0.406562	0.142318	1	0.471081	0
GO:0044257	cellular protein catabolic process	0.980738	0.493417	0.69462	0.27331	0.629445	0.398914	0
GO:0044259	multicellular organismal macromolecule metabolic process	0.177432	0.167502	0.406562	0.142318	1	0.471081	0
GO:0044264	cellular polysaccharide metabolic process	0.785703	0.277204	0.616704	0.248749	1	0.231652	0
GO:0044265	cellular macromolecule catabolic process	0.996299	0.231338	0.85291	0.107634	0.772678	0.163386	0
GO:0044266	multicellular organismal macromolecule catabolic process	0.177432	0.167502	0.406562	0.142318	1	0.471081	0
GO:0044268	multicellular organismal protein metabolic process	0.177432	0.167502	0.406562	0.142318	1	0.471081	0
GO:0044271	nitrogen compound biosynthetic process	0.813859	0.458344	0.262785	0.391947	0.459178	0.352455	0
GO:0044403	symbiosis, encompassing mutualism through parasitism	0.130084	0.335538	1	0.704618	0.40055	0.258764	0
GO:0044419	interspecies interaction between organisms	0.169063	0.310852	0.227387	0.374092	0.59396	0.431501	0
GO:0045071	negative regulation of viral genome replication	0.128962	0.209298	0.352506	0.189867	1	0.144026	0
GO:0045445	myoblast differentiation	0.567497	0.507413	0.406562	0.487848	1	0.510038	0
GO:0045449	regulation of transcription	0.980821	0.978273	0.512987	0.877266	0.555787	0.99189	0
GO:0045454	cell redox homeostasis	0.130084	0.250067	0.199	0.495787	1	0.71541	0
GO:0045595	regulation of cell differentiation	0.987526	0.775241	1	0.779236	1	0.648445	0
GO:0045785	positive regulation of cell adhesion	0.567497	0.73969	0.406562	0.666489	1	0.985512	0
GO:0045786	negative regulation of cell cycle	0.780963	0.411485	0.532565	0.228933	0.28049	0.482512	0
GO:0045787	positive regulation of cell cycle	0.429515	0.446686	1	0.675163	1	0.576871	0
GO:0045792	negative regulation of cell size	0.859617	0.916381	0.705426	0.799157	1	0.922604	0
GO:0045840	positive regulation of mitosis	0.380978	0.654258	1	0.883306	1	0.807926	0
GO:0045860	positive regulation of protein kinase activity	0.872565	0.306009	0.651605	0.175608	1	0.246572	0
GO:0045892	negative regulation of transcription, DNA-dependent	0.886046	1	0.672348	0.992396	0.751618	1	0
GO:0045893	positive regulation of transcription, DNA-dependent	0.816552	0.789831	0.626762	0.927857	0.47129	0.885717	0
GO:0045926	negative regulation of growth	0.878112	0.766163	0.730221	0.612263	1	0.814967	0
GO:0045934	negative regulation of nucleobase, nucleoside, nucleotide and nucleic acid metabolic process	0.870907	1	0.333806	0.88591	0.403354	0.917616	0
GO:0045935	positive regulation of nucleobase, nucleoside, nucleotide and nucleic acid metabolic process	0.947427	0.80445	0.291933	0.51751	0.324274	0.640323	0
GO:0045941	positive regulation of transcription	0.951852	0.921472	0.318853	0.732888	0.429786	0.814509	0
GO:0045944	positive regulation of transcription from RNA polymerase II promoter	0.942881	0.860617	0.527087	0.865551	0.495863	0.598371	0
GO:0046209	nitric oxide metabolic process	0.673278	0.145268	0.137751	0.119393	0.335694	0.104967	0
GO:0046466	membrane lipid catabolic process	0.567497	0.822224	1	0.810689	0.263962	0.794154	0
GO:0046578	regulation of Ras protein signal transduction	0.920285	0.816073	0.792876	0.591985	0.603308	0.211744	0
GO:0046777	protein amino acid autophosphorylation	0.279571	0.183604	0.137751	0.472901	1	0.437761	0
GO:0046822	regulation of nucleocytoplasmic transport	0.380978	0.605973	0.581617	0.837691	1	0.932783	0
GO:0046824	positive regulation of nucleocytoplasmic transport	0.228095	0.29342	0.45615	0.589411	1	0.574478	0
GO:0046903	secretion	0.404967	0.426328	0.761565	0.488188	0.808837	0.604463	0
GO:0046942	carboxylic acid transport	0.502486	0.809854	1	0.966981	1	0.956104	0
GO:0048015	phosphoinositide-mediated signaling	0.894185	0.679278	0.75295	0.635467	1	0.613413	0
GO:0048468	cell development	0.999314	0.783053	0.813887	0.353047	1	0.502376	0
GO:0048469	cell maturation	0.567497	0.344484	1	0.547107	1	0.510038	0
GO:0048511	rhythmic process	0.502486	0.531688	1	0.765393	1	0.737804	0
GO:0048519	negative regulation of biological process	0.606426	0.621807	0.30387	0.347365	0.476614	0.263745	0
GO:0048523	negative regulation of cellular process	0.705308	0.884672	0.37781	0.688474	0.513652	0.708552	0
GO:0048525	negative regulation of viral reproduction	0.128962	0.209298	0.352506	0.189867	1	0.144026	0
GO:0048534	hemopoietic or lymphoid organ development	0.698843	0.248698	0.151224	0.0709571	1	0.119916	0
GO:0048545	response to steroid hormone stimulus	0.673278	0.256823	1	0.223321	0.335694	0.191299	0
GO:0048585	negative regulation of response to stimulus	0.716088	0.735594	1	0.790487	0.36894	0.328969	0
GO:0048592	eye morphogenesis	0.567497	0.422046	0.406562	0.340036	1	0.75613	0
GO:0048659	smooth muscle cell proliferation	0.380978	0.180148	0.581617	0.387576	1	0.546294	0
GO:0048660	regulation of smooth muscle cell proliferation	0.380978	0.180148	0.581617	0.387576	1	0.546294	0
GO:0048661	positive regulation of smooth muscle cell proliferation	0.567497	0.729449	0.406562	0.655814	1	0.947513	0
GO:0048729	tissue morphogenesis	0.716088	0.754258	0.543355	0.595799	1	0.741851	0
GO:0048730	epidermis morphogenesis	0.624064	0.902843	0.45615	0.784523	1	0.83694	0
GO:0048741	skeletal muscle fiber development	0.716088	0.549749	0.167881	0.238752	1	0.553023	0
GO:0048747	muscle fiber development	0.753322	0.432483	0.199	0.118032	1	0.435702	0
GO:0048858	cell projection morphogenesis	0.841154	0.914925	0.607067	0.733411	0.709537	0.808456	0
GO:0048869	cellular developmental process	0.860435	0.358678	0.211076	0.127788	0.993832	0.469765	0
GO:0050708	regulation of protein secretion	0.624064	0.608935	1	0.617659	1	0.568267	0
GO:0050714	positive regulation of protein secretion	0.502486	0.805579	1	0.892823	1	0.873221	0
GO:0050790	regulation of catalytic activity	0.990114	0.432795	0.933892	0.245728	0.939055	0.157674	0
GO:0050795	regulation of behavior	0.502486	0.432875	0.352506	0.371411	1	0.839279	0
GO:0050804	regulation of synaptic transmission	0.785703	0.353559	0.616704	0.215968	0.430605	0.203192	0
GO:0050806	positive regulation of synaptic transmission	0.502486	0.433783	0.352506	0.345228	1	0.796071	0
GO:0050863	regulation of T cell activation	0.908151	0.495664	0.419624	0.132266	1	0.208663	0
GO:0050870	positive regulation of T cell activation	0.878112	0.533978	0.358298	0.178277	1	0.291733	0
GO:0050878	regulation of body fluid levels	0.493646	0.155785	0.826409	0.205275	0.642383	0.0592163	0
GO:0050900	leukocyte migration	0.600684	0.890983	0.121856	0.406702	1	0.87928	0
GO:0050954	sensory perception of mechanical stimulus	0.22657	0.128206	0.205078	0.0702081	0.623343	0.130834	0
GO:0051016	barbed-end actin filament capping	0.279571	0.767779	0.137751	0.502494	0.0559867	0.50855	0
GO:0051017	actin filament bundle formation	0.502486	0.117401	1	0.242055	0.225298	0.224337	0
GO:0051046	regulation of secretion	0.859617	0.57469	1	0.473594	0.512167	0.404696	0
GO:0051047	positive regulation of secretion	0.753322	0.897099	1	0.904192	0.40055	0.826106	0
GO:0051049	regulation of transport	0.504663	0.190821	0.692094	0.541658	0.410093	0.371359	0
GO:0051050	positive regulation of transport	0.42153	0.0825665	0.449192	0.264607	0.223863	0.17397	0
GO:0051051	negative regulation of transport	0.330799	0.615602	1	0.941146	1	0.922107	0
GO:0051052	regulation of DNA metabolic process	0.980821	0.880473	0.914643	0.740183	0.158443	0.404581	0
GO:0051056	regulation of small GTPase mediated signal transduction	0.920285	0.816073	0.792876	0.591985	0.603308	0.211744	0
GO:0051090	regulation of transcription factor activity	0.838337	0.915819	0.678379	0.877102	0.486343	0.889084	0
GO:0051093	negative regulation of developmental process	0.888437	0.226523	0.893994	0.227362	0.904689	0.122911	0
GO:0051098	regulation of binding	0.930826	0.878771	0.810374	0.878771	0.623343	0.84133	0
GO:0051101	regulation of DNA binding	0.878112	0.903345	0.730221	0.895172	0.536715	0.872931	0
GO:0051168	nuclear export	0.716088	0.393382	1	0.328969	0.36894	0.285352	0
GO:0051169	nuclear transport	0.790776	0.654796	0.483764	0.489246	0.798539	0.39167	0
GO:0051170	nuclear import	0.802949	0.788893	0.274031	0.655089	1	0.566992	0
GO:0051174	regulation of phosphorus metabolic process	0.989195	0.433751	0.94027	0.377302	1	0.340035	0
GO:0051222	positive regulation of protein transport	0.0736663	0.141105	0.501636	0.728714	1	0.77135	0
GO:0051223	regulation of protein transport	0.130084	0.298073	0.581617	0.837691	1	0.932783	0
GO:0051239	regulation of multicellular organismal process	0.202857	0.171513	0.299614	0.316281	0.898549	0.593012	0
GO:0051240	positive regulation of multicellular organismal process	0.493646	0.127009	0.0771871	0.0552549	1	0.322334	0
GO:0051246	regulation of protein metabolic process	0.931164	0.536526	0.42784	0.389477	0.38308	0.498943	0
GO:0051248	negative regulation of protein metabolic process	0.493646	0.853625	0.227647	0.763718	0.261572	0.812645	0
GO:0051252	regulation of RNA metabolic process	0.976283	0.955813	0.65807	0.91513	0.403214	0.98046	0
GO:0051253	negative regulation of RNA metabolic process	0.886046	1	0.672348	0.992396	0.751618	1	0
GO:0051254	positive regulation of RNA metabolic process	0.816552	0.789831	0.626762	0.927857	0.47129	0.885717	0
GO:0051261	protein depolymerization	0.380978	0.782603	0.199	0.609454	0.0844455	0.616415	0
GO:0051318	G1 phase	0.502486	0.128189	1	0.440614	1	0.380782	0
GO:0051336	regulation of hydrolase activity	0.43244	0.27015	1	0.377598	0.818617	0.106164	0
GO:0051338	regulation of transferase activity	0.972229	0.155452	0.813887	0.0572454	1	0.0567154	0
GO:0051345	positive regulation of hydrolase activity	0.592756	0.48678	1	0.497713	0.694012	0.161621	0
GO:0051347	positive regulation of transferase activity	0.898204	0.292015	0.692094	0.162	1	0.220779	0
GO:0051352	negative regulation of ligase activity	0.990643	0.142179	0.527087	0.0530447	0.495863	0.0982224	0
GO:0051436	negative regulation of ubiquitin-protein ligase activity during mitotic cell cycle	0.990643	0.142179	0.527087	0.0530447	0.495863	0.0982224	0
GO:0051444	negative regulation of ubiquitin-protein ligase activity	0.990643	0.142179	0.527087	0.0530447	0.495863	0.0982224	0
GO:0051480	cytosolic calcium ion homeostasis	0.520112	0.15787	1	0.0962095	0.486343	0.0645885	0
GO:0051603	proteolysis involved in cellular protein catabolic process	0.980738	0.493417	0.69462	0.27331	0.629445	0.398914	0
GO:0051693	actin filament capping	0.279571	0.767779	0.137751	0.502494	0.0559867	0.50855	0
GO:0051701	interaction with host	0.0736663	0.127319	1	0.42094	1	0.339764	0
GO:0051716	cellular response to stimulus	0.330799	0.491522	0.543355	0.444469	0.36894	0.396311	0
GO:0051969	regulation of transmission of nerve impulse	0.785703	0.353559	0.616704	0.215968	0.430605	0.203192	0
GO:0051971	positive regulation of transmission of nerve impulse	0.502486	0.433783	0.352506	0.345228	1	0.796071	0
GO:0052547	regulation of peptidase activity	0.458085	0.154826	1	0.220525	0.623343	0.0593899	0
GO:0052548	regulation of endopeptidase activity	0.42153	0.234119	1	0.328785	0.603308	0.101972	0
GO:0055067	monovalent inorganic cation homeostasis	0.502486	0.129881	0.0579	0.0960617	1	0.24704	0
GO:0055072	iron ion homeostasis	0.502486	0.724215	1	0.946373	1	0.934371	0
GO:0055114	oxidation reduction	0.206156	0.41474	0.483764	0.314714	1	0.263671	0
GO:0060047	heart contraction	0.100271	0.176911	0.543355	0.576018	1	0.882195	0
GO:0060249	anatomical structure homeostasis	0.753322	0.946104	0.581617	0.946104	1	0.928736	0
GO:0060255	regulation of macromolecule metabolic process	0.982417	0.985485	0.271279	0.815257	0.511442	0.975977	0
GO:0065003	macromolecular complex assembly	0.985306	0.363251	0.84866	0.0653359	0.934309	0.167914	0
GO:0065009	regulation of molecular function	0.9942	0.711792	0.93753	0.410861	0.801667	0.16249	0
GO:0000018	regulation of DNA recombination	1	0.813671	1	0.729303	0.0697302	0.0839742	0
GO:0000226	microtubule cytoskeleton organization and biogenesis	1	0.521101	1	0.466977	0.335694	0.432004	0
GO:0000245	spliceosome assembly	1	0.837956	1	0.82677	1	0.810689	0
GO:0000387	spliceosomal snRNP biogenesis	1	0.865021	1	0.855466	1	0.841686	0
GO:0000904	cellular morphogenesis during differentiation	1	0.624539	0.678379	0.21339	1	0.388259	0
GO:0001505	regulation of neurotransmitter levels	1	0.94214	1	0.940571	0.300731	0.758262	0
GO:0001508	regulation of action potential	1	0.396311	1	0.315771	1	0.273215	0
GO:0001764	neuron migration	1	0.343599	1	0.308058	1	0.285586	0
GO:0001776	leukocyte homeostasis	1	0.974621	0.352506	0.852747	1	0.84883	0
GO:0001933	negative regulation of protein amino acid phosphorylation	1	0.844541	1	0.833513	1	0.817639	0
GO:0002761	regulation of myeloid leukocyte differentiation	1	0.962062	1	0.962062	1	0.949699	0
GO:0002819	regulation of adaptive immune response	1	0.706674	0.352506	0.555501	0.225298	0.119381	0
GO:0002822	regulation of adaptive immune response based on somatic recombination of immune receptors built from immunoglobulin superfamily domains	1	0.706674	0.352506	0.555501	0.225298	0.119381	0
GO:0003001	generation of a signal involved in cell-cell signaling	1	0.911379	1	0.907312	0.335694	0.785827	0
GO:0006007	glucose catabolic process	1	0.108453	1	0.0853134	1	0.07196	0
GO:0006096	glycolysis	1	0.157313	1	0.128822	1	0.1118	0
GO:0006275	regulation of DNA replication	1	0.348841	1	0.313483	1	0.293672	0
GO:0006297	nucleotide-excision repair, DNA gap filling	1	0.6024	0.167881	0.572726	0.36894	0.553023	0
GO:0006338	chromatin remodeling	1	0.91201	1	0.9072	0.225298	0.790387	0
GO:0006399	tRNA metabolic process	1	0.998072	1	0.997787	1	0.997483	0
GO:0006403	RNA localization	1	0.6883	1	0.622678	1	0.5844	0
GO:0006405	RNA export from nucleus	1	0.548679	1	0.481482	1	0.441985	0
GO:0006457	protein folding	1	0.119789	1	0.0966005	0.186705	0.0878121	0
GO:0006469	negative regulation of protein kinase activity	1	0.907541	1	0.820376	1	0.708233	0
GO:0006633	fatty acid biosynthetic process	1	0.544478	1	0.516909	0.335694	0.495704	0
GO:0006665	sphingolipid metabolic process	1	0.822224	1	0.810689	0.263962	0.794154	0
GO:0006690	icosanoid metabolic process	1	0.958122	0.45615	0.55463	1	0.888744	0
GO:0006692	prostanoid metabolic process	1	0.969958	0.352506	0.662783	1	0.960629	0
GO:0006693	prostaglandin metabolic process	1	0.969958	0.352506	0.662783	1	0.960629	0
GO:0006749	glutathione metabolic process	1	0.244373	1	0.193536	1	0.162771	0
GO:0006836	neurotransmitter transport	1	0.798922	1	0.782088	0.263962	0.40377	0
GO:0006839	mitochondrial transport	1	0.345551	1	0.279691	0.335694	0.109765	0
GO:0006909	phagocytosis	1	0.206652	0.501636	0.150833	1	0.121618	0
GO:0006953	acute-phase response	1	0.608935	1	0.52793	0.300731	0.139569	0
GO:0007017	microtubule-based process	1	0.95289	1	0.958155	0.724288	0.924786	0
GO:0007018	microtubule-based movement	1	0.969835	1	0.973233	1	0.960501	0
GO:0007050	cell cycle arrest	1	0.806299	0.773782	0.62435	0.582228	0.655582	0
GO:0007093	mitotic cell cycle checkpoint	1	0.767204	1	0.658399	0.225298	0.572609	0
GO:0007162	negative regulation of cell adhesion	1	0.430982	1	0.327555	1	0.269781	0
GO:0007163	establishment and/or maintenance of cell polarity	1	0.104775	1	0.0726324	1	0.0567569	0
GO:0007173	epidermal growth factor receptor signaling pathway	1	0.873814	1	0.774701	0.0844455	0.439253	0
GO:0007187	G-protein signaling, coupled to cyclic nucleotide second messenger	1	0.437899	1	0.40863	0.300731	0.162682	0
GO:0007188	G-protein signaling, coupled to cAMP nucleotide second messenger	1	0.533625	1	0.409998	1	0.333912	0
GO:0007259	JAK-STAT cascade	1	0.600996	0.75295	0.543817	0.560049	0.486627	0
GO:0007260	tyrosine phosphorylation of STAT protein	1	0.796556	1	0.78678	1	0.763465	0
GO:0007283	spermatogenesis	1	0.463759	0.648879	0.370297	1	0.298814	0
GO:0007409	axonogenesis	1	0.463098	0.581617	0.11567	1	0.292514	0
GO:0007417	central nervous system development	1	0.544762	1	0.378076	1	0.287636	0
GO:0007420	brain development	1	0.385855	1	0.323424	1	0.259121	0
GO:0007568	aging	1	0.978078	1	0.978905	0.225298	0.726569	0
GO:0007613	memory	1	0.493311	1	0.426092	0.225298	0.388532	0
GO:0008202	steroid metabolic process	1	0.807228	1	0.701741	0.459178	0.264965	0
GO:0008203	cholesterol metabolic process	1	0.721111	1	0.554924	0.40055	0.161367	0
GO:0008286	insulin receptor signaling pathway	1	0.797963	0.501636	0.781617	0.0559867	0.228316	0
GO:0008610	lipid biosynthetic process	1	0.621138	1	0.598375	0.205184	0.43151	0
GO:0008625	induction of apoptosis via death domain receptors	1	0.964083	1	0.915467	1	0.867277	0
GO:0009968	negative regulation of signal transduction	1	0.900147	0.678379	0.665926	1	0.84855	0
GO:0010001	glial cell differentiation	1	0.625614	1	0.539928	1	0.484785	0
GO:0010038	response to metal ion	1	0.400916	1	0.347168	1	0.321788	0
GO:0010562	positive regulation of phosphorus metabolic process	1	0.180491	0.810374	0.124552	1	0.0936885	0
GO:0010563	negative regulation of phosphorus metabolic process	1	0.748073	1	0.716627	1	0.69418	0
GO:0015931	nucleobase, nucleoside, nucleotide and nucleic acid transport	1	0.914771	1	0.865954	1	0.833887	0
GO:0016053	organic acid biosynthetic process	1	0.544478	1	0.516909	0.335694	0.495704	0
GO:0016125	sterol metabolic process	1	0.721111	1	0.554924	0.40055	0.161367	0
GO:0018108	peptidyl-tyrosine phosphorylation	1	0.462527	0.826409	0.4166	1	0.361728	0
GO:0018212	peptidyl-tyrosine modification	1	0.681049	0.841101	0.599598	1	0.514109	0
GO:0019216	regulation of lipid metabolic process	1	0.387553	1	0.307998	0.36894	0.266088	0
GO:0019217	regulation of fatty acid metabolic process	1	0.227135	1	0.16195	0.263962	0.129086	0
GO:0019221	cytokine and chemokine mediated signaling pathway	1	0.614675	0.199	0.204163	1	0.457504	0
GO:0019228	regulation of action potential in neuron	1	0.531422	1	0.444636	1	0.39641	0
GO:0019229	regulation of vasoconstriction	1	0.133098	1	0.104415	1	0.0899887	0
GO:0019933	cAMP-mediated signaling	1	0.533625	1	0.409998	1	0.333912	0
GO:0019935	cyclic-nucleotide-mediated signaling	1	0.304958	1	0.208067	0.335694	0.0752609	0
GO:0022008	neurogenesis	1	0.9987	0.934685	0.953559	1	0.978598	0
GO:0022407	regulation of cell-cell adhesion	1	0.145153	1	0.100833	1	0.0757736	0
GO:0022613	ribonucleoprotein complex biogenesis and assembly	1	0.798365	1	0.658136	1	0.531885	0
GO:0022618	ribonucleoprotein complex assembly	1	0.384969	1	0.252345	1	0.181588	0
GO:0030182	neuron differentiation	1	0.999127	0.841101	0.942964	1	0.99187	0
GO:0030193	regulation of blood coagulation	1	0.131375	1	0.0960617	1	0.0753672	0
GO:0030218	erythrocyte differentiation	1	0.860563	1	0.78087	1	0.725586	0
GO:0030258	lipid modification	1	0.39026	0.648879	0.360509	1	0.338196	0
GO:0030316	osteoclast differentiation	1	0.972801	1	0.972801	1	0.963871	0
GO:0030330	DNA damage response, signal transduction by p53 class mediator	1	0.69471	1	0.575058	0.225298	0.459959	0
GO:0030384	phosphoinositide metabolic process	1	0.494713	0.543355	0.466225	1	0.444469	0
GO:0030518	steroid hormone receptor signaling pathway	1	0.840289	1	0.768332	0.512167	0.706903	0
GO:0030521	androgen receptor signaling pathway	1	0.430982	1	0.327555	0.300731	0.269781	0
GO:0030522	intracellular receptor-mediated signaling pathway	1	0.840289	1	0.768332	0.512167	0.706903	0
GO:0030593	neutrophil chemotaxis	1	0.567225	1	0.542842	1	0.525887	0
GO:0030595	leukocyte chemotaxis	1	0.402655	1	0.375249	1	0.356623	0
GO:0030888	regulation of B cell proliferation	1	0.312949	1	0.255087	1	0.219415	0
GO:0030890	positive regulation of B cell proliferation	1	0.312949	1	0.255087	1	0.219415	0
GO:0030900	forebrain development	1	0.758426	1	0.743856	1	0.706607	0
GO:0031175	neurite development	1	0.943068	0.730221	0.544956	1	0.758248	0
GO:0031328	positive regulation of cellular biosynthetic process	1	0.318386	1	0.249912	0.36894	0.094648	0
GO:0031349	positive regulation of defense response	1	0.80378	0.137751	0.317763	1	0.662695	0
GO:0031401	positive regulation of protein modification process	1	0.235664	0.792876	0.168993	0.603308	0.130776	0
GO:0032147	activation of protein kinase activity	1	0.956768	1	0.921315	1	0.875739	0
GO:0032318	regulation of Ras GTPase activity	1	0.720441	1	0.699027	1	0.687012	0
GO:0032507	maintenance of protein location in cell	1	0.951152	0.45615	0.745426	1	0.93575	0
GO:0032583	regulation of gene-specific transcription	1	0.934341	1	0.918742	1	0.896323	0
GO:0033673	negative regulation of kinase activity	1	0.907541	1	0.820376	1	0.708233	0
GO:0034101	erythrocyte homeostasis	1	0.860563	1	0.78087	1	0.725586	0
GO:0034329	cell junction assembly	1	0.649579	1	0.571164	1	0.522214	0
GO:0034330	cell junction assembly and maintenance	1	0.888358	1	0.82255	1	0.775969	0
GO:0034470	ncRNA processing	1	0.871375	1	0.838473	1	0.813675	0
GO:0040029	regulation of gene expression, epigenetic	1	0.214367	1	0.172472	1	0.142942	0
GO:0042063	gliogenesis	1	0.846714	1	0.76859	1	0.710025	0
GO:0042108	positive regulation of cytokine biosynthetic process	1	0.154858	0.616704	0.108848	1	0.0849808	0
GO:0042157	lipoprotein metabolic process	1	0.443358	1	0.413996	0.225298	0.0806449	0
GO:0042310	vasoconstriction	1	0.133098	1	0.104415	1	0.0899887	0
GO:0042326	negative regulation of phosphorylation	1	0.797963	1	0.784076	1	0.764193	0
GO:0042506	tyrosine phosphorylation of Stat5 protein	1	0.276521	1	0.242055	1	0.224337	0
GO:0042509	regulation of tyrosine phosphorylation of STAT protein	1	0.63415	1	0.588921	1	0.56808	0
GO:0042522	regulation of tyrosine phosphorylation of Stat5 protein	1	0.276521	1	0.242055	1	0.224337	0
GO:0042531	positive regulation of tyrosine phosphorylation of STAT protein	1	0.117884	1	0.0940479	1	0.0795933	0
GO:0043087	regulation of GTPase activity	1	0.99284	1	0.993936	1	0.991027	0
GO:0043193	positive regulation of gene-specific transcription	1	0.966981	1	0.966981	1	0.956104	0
GO:0043388	positive regulation of DNA binding	1	0.934767	1	0.934767	1	0.913761	0
GO:0043407	negative regulation of MAP kinase activity	1	0.506102	1	0.480086	1	0.462133	0
GO:0043408	regulation of MAPKKK cascade	1	0.608812	1	0.531422	0.335694	0.476988	0
GO:0043410	positive regulation of MAPKKK cascade	1	0.60008	1	0.538957	1	0.495687	0
GO:0043543	protein amino acid acylation	1	0.230623	0.0822277	0.121717	1	0.179016	0
GO:0043550	regulation of lipid kinase activity	1	0.855853	1	0.758112	1	0.682669	0
GO:0045165	cell fate commitment	1	0.463098	1	0.353724	1	0.292514	0
GO:0045185	maintenance of protein location	1	0.951152	0.45615	0.745426	1	0.93575	0
GO:0045216	cell-cell junction assembly and maintenance	1	0.946627	1	0.883721	1	0.834018	0
GO:0045580	regulation of T cell differentiation	1	0.276109	1	0.190818	1	0.141285	0
GO:0045582	positive regulation of T cell differentiation	1	0.333112	1	0.250063	1	0.198406	0
GO:0045596	negative regulation of cell differentiation	1	0.353471	1	0.300336	1	0.270826	0
GO:0045597	positive regulation of cell differentiation	1	0.256351	1	0.165553	1	0.121916	0
GO:0045619	regulation of lymphocyte differentiation	1	0.129991	1	0.0794106	1	0.0534832	0
GO:0045621	positive regulation of lymphocyte differentiation	1	0.148655	1	0.0986721	1	0.0712304	0
GO:0045637	regulation of myeloid cell differentiation	1	0.951403	1	0.951403	1	0.935684	0
GO:0045670	regulation of osteoclast differentiation	1	0.972801	1	0.972801	1	0.963871	0
GO:0045740	positive regulation of DNA replication	1	0.141464	1	0.105396	1	0.0843415	0
GO:0045765	regulation of angiogenesis	1	0.60935	0.45615	0.508394	1	0.444472	0
GO:0045884	regulation of survival gene product expression	1	0.200501	0.45615	0.154756	1	0.129243	0
GO:0045885	positive regulation of survival gene product expression	1	0.453476	1	0.388532	1	0.348498	0
GO:0045936	negative regulation of phosphate metabolic process	1	0.748073	1	0.716627	1	0.69418	0
GO:0045937	positive regulation of phosphate metabolic process	1	0.180491	0.810374	0.124552	1	0.0936885	0
GO:0046394	carboxylic acid biosynthetic process	1	0.544478	1	0.516909	0.335694	0.495704	0
GO:0046425	regulation of JAK-STAT cascade	1	0.508749	0.648879	0.461048	1	0.439574	0
GO:0046426	negative regulation of JAK-STAT cascade	1	0.844541	0.406562	0.762382	1	0.817639	0
GO:0046427	positive regulation of JAK-STAT cascade	1	0.117884	1	0.0940479	1	0.0795933	0
GO:0046456	icosanoid biosynthetic process	1	0.6846	1	0.662783	1	0.645703	0
GO:0046834	lipid phosphorylation	1	0.34672	0.406562	0.314008	1	0.289152	0
GO:0046849	bone remodeling	1	0.696935	1	0.587299	1	0.517932	0
GO:0046854	phosphoinositide phosphorylation	1	0.34672	0.406562	0.314008	1	0.289152	0
GO:0046879	hormone secretion	1	0.932887	1	0.929769	1	0.914976	0
GO:0046883	regulation of hormone secretion	1	0.943801	1	0.933251	1	0.890749	0
GO:0048167	regulation of synaptic plasticity	1	0.987483	0.352506	0.478656	0.225298	0.403371	0
GO:0048232	male gamete generation	1	0.463759	0.648879	0.370297	1	0.298814	0
GO:0048589	developmental growth	1	0.729449	0.0822277	0.221115	1	0.602096	0
GO:0048598	embryonic morphogenesis	1	0.208101	1	0.160274	1	0.13462	0
GO:0048666	neuron development	1	0.943068	0.730221	0.544956	1	0.758248	0
GO:0048667	neuron morphogenesis during differentiation	1	0.643875	0.616704	0.214316	1	0.439876	0
GO:0048699	generation of neurons	1	0.998871	0.906695	0.73808	1	0.811515	0
GO:0048771	tissue remodeling	1	0.617365	1	0.491192	1	0.415276	0
GO:0048812	neurite morphogenesis	1	0.643875	0.616704	0.214316	1	0.439876	0
GO:0048872	homeostasis of number of cells	1	0.944722	0.616704	0.944722	1	0.92625	0
GO:0050657	nucleic acid transport	1	0.6883	1	0.622678	1	0.5844	0
GO:0050658	RNA transport	1	0.6883	1	0.622678	1	0.5844	0
GO:0050663	cytokine secretion	1	0.686393	1	0.594023	1	0.503483	0
GO:0050673	epithelial cell proliferation	1	0.450646	1	0.373163	1	0.326305	0
GO:0050678	regulation of epithelial cell proliferation	1	0.450646	1	0.373163	1	0.326305	0
GO:0050679	positive regulation of epithelial cell proliferation	1	0.889606	1	0.83574	1	0.796542	0
GO:0050727	regulation of inflammatory response	1	0.499836	0.199	0.133142	1	0.325099	0
GO:0050729	positive regulation of inflammatory response	1	0.951594	0.0579	0.284124	1	0.842086	0
GO:0050730	regulation of peptidyl-tyrosine phosphorylation	1	0.297457	0.792876	0.262943	1	0.240339	0
GO:0050767	regulation of neurogenesis	1	0.775587	1	0.645257	1	0.559581	0
GO:0050768	negative regulation of neurogenesis	1	0.999795	1	0.999795	1	0.999705	0
GO:0050818	regulation of coagulation	1	0.131375	1	0.0960617	1	0.0753672	0
GO:0050864	regulation of B cell activation	1	0.751722	1	0.648833	0.100006	0.0773184	0
GO:0050871	positive regulation of B cell activation	1	0.751722	1	0.648833	0.100006	0.0773184	0
GO:0050905	neuromuscular process	1	0.606956	1	0.483368	1	0.407783	0
GO:0051028	mRNA transport	1	0.487816	1	0.432004	1	0.400916	0
GO:0051048	negative regulation of secretion	1	0.75942	1	0.68982	1	0.637991	0
GO:0051091	positive regulation of transcription factor activity	1	0.941146	1	0.941146	1	0.922107	0
GO:0051092	positive regulation of NF-kappaB transcription factor activity	1	0.954	1	0.954	1	0.938983	0
GO:0051099	positive regulation of binding	1	0.934767	1	0.934767	1	0.913761	0
GO:0051171	regulation of nitrogen compound metabolic process	1	0.321481	1	0.264551	0.263962	0.194183	0
GO:0051235	maintenance of location	1	0.930773	0.581617	0.930773	1	0.909258	0
GO:0051236	establishment of RNA localization	1	0.6883	1	0.622678	1	0.5844	0
GO:0051241	negative regulation of multicellular organismal process	1	0.461827	1	0.354422	1	0.298038	0
GO:0051258	protein polymerization	1	0.967951	1	0.971558	1	0.958047	0
GO:0051259	protein oligomerization	1	0.892498	1	0.759959	1	0.641787	0
GO:0051260	protein homooligomerization	1	0.867814	1	0.762382	1	0.671813	0
GO:0051262	protein tetramerization	1	0.914843	1	0.866526	1	0.827051	0
GO:0051271	negative regulation of cell motility	1	0.313643	1	0.21877	0.300731	0.16546	0
GO:0051348	negative regulation of transferase activity	1	0.907541	1	0.820376	1	0.708233	0
GO:0051606	detection of stimulus	1	0.538957	1	0.469743	1	0.430609	0
GO:0051651	maintenance of location in cell	1	0.944322	0.501636	0.654205	1	0.926851	0

## Sheet: cellular component
GO ID	Term	Positively selected - all 4 primates	High-ranking - all 4 primates	Positively selected - human-chimp	High-ranking - human-chimp	Positively selected - human	High-ranking - human	# significant enrichment tests
GO:0005604	basement membrane	0.0330772	0.0180029	0.00596264	0.0107698	1	0.0079687	5
GO:0005581	collagen	0.00661868	0.00131472	0.0160634	0.000678978	1	0.000418839	5
GO:0044420	extracellular matrix part	0.00311799	0.00856411	0.0107151	0.00472096	1	0.00333064	5
GO:0042611	MHC protein complex	0.00130761	2.64939e-05	0.488673	1.00663e-05	0.0021755	4.8314e-06	5
GO:0005578	proteinaceous extracellular matrix	0.00199991	0.00889509	0.0302773	0.0160843	0.793684	0.0302361	5
GO:0005856	cytoskeleton	0.0038366	0.0055235	0.000192822	0.00207908	0.167946	0.309364	4
GO:0031012	extracellular matrix	0.000284414	0.0116084	0.0145009	0.0492261	0.825199	0.167033	4
GO:0005887	integral to plasma membrane	0.000608774	6.04125e-08	0.0595962	5.74607e-09	0.115997	2.83255e-09	4
GO:0031226	intrinsic to plasma membrane	0.000701829	4.16644e-08	0.063329	3.78695e-09	0.120685	1.82937e-09	4
GO:0016020	membrane	0.0377919	5.06077e-08	0.307543	2.00814e-09	0.211188	1.1218e-08	4
GO:0042612	MHC class I protein complex	0.00130661	0.00620792	0.508803	0.00825975	0.0614395	0.00608243	4
GO:0042613	MHC class II protein complex	0.156986	0.00229327	0.624274	0.00128524	0.0166037	0.000841715	4
GO:0005886	plasma membrane	0.00523322	8.34766e-08	0.437525	5.98586e-09	0.169274	8.32609e-09	4
GO:0044459	plasma membrane part	0.00275413	1.24636e-09	0.211857	3.05401e-11	0.0736456	2.53617e-10	4
GO:0015629	actin cytoskeleton	0.000462008	0.0032307	0.0302773	0.144326	0.19011	0.699166	3
GO:0030119	AP-type membrane coat adaptor complex	0.854906	8.33825e-08	1	1.18013e-08	1	2.97138e-09	3
GO:0030054	cell junction	0.895715	0.0242307	0.657864	0.00803621	0.616847	0.0281747	3
GO:0009986	cell surface	0.548847	0.0272017	0.40476	0.0110524	0.8747	0.0439611	3
GO:0000785	chromatin	0.98657	0.000269127	0.497418	2.92546e-06	0.489926	3.77845e-05	3
GO:0030131	clathrin adaptor complex	0.854906	8.33825e-08	1	1.18013e-08	1	2.97138e-09	3
GO:0030118	clathrin coat	0.591484	2.05514e-08	1	5.74436e-08	1	1.46406e-08	3
GO:0030132	clathrin coat of coated pit	0.172885	0.00483941	1	0.00425574	1	0.0028895	3
GO:0030130	clathrin coat of trans-Golgi network vesicle	0.172885	0.000222198	1	0.0017618	1	0.00110586	3
GO:0030665	clathrin coated vesicle membrane	0.373109	0.000320589	1	0.00124857	0.416913	4.36171e-05	3
GO:0030125	clathrin vesicle coat	0.323574	8.1528e-05	1	0.000271496	1	0.000151651	3
GO:0030136	clathrin-coated vesicle	0.55255	0.0049768	1	0.00233934	0.163651	0.00017369	3
GO:0048475	coated membrane	0.62786	5.04626e-09	1	1.24299e-08	1	2.84206e-09	3
GO:0005905	coated pit	0.225961	7.58505e-06	1	0.000277389	0.50452	9.25964e-06	3
GO:0030135	coated vesicle	0.55255	0.0049768	1	0.00233934	0.163651	0.00017369	3
GO:0030662	coated vesicle membrane	0.373109	0.000320589	1	0.00124857	0.416913	4.36171e-05	3
GO:0044444	cytoplasmic part	0.516452	0.00676988	0.77632	0.0260941	0.391426	0.00388421	3
GO:0031410	cytoplasmic vesicle	0.275953	0.00578933	0.862987	0.048428	0.152691	0.00350688	3
GO:0030659	cytoplasmic vesicle membrane	0.137557	0.00115622	0.76003	0.00302542	0.579157	0.000224983	3
GO:0044433	cytoplasmic vesicle part	0.231856	0.00383172	0.662649	0.0100063	0.398863	0.00147107	3
GO:0044430	cytoskeletal part	0.00105608	0.0237475	0.00274781	0.095603	0.0545832	0.608811	3
GO:0030139	endocytic vesicle	0.323574	0.00590206	0.55074	0.00327029	0.384457	0.000151651	3
GO:0012505	endomembrane system	0.480797	0.00593036	0.685648	0.00811584	0.305686	0.00408815	3
GO:0005576	extracellular region	0.0941615	0.00123213	0.349411	0.000415761	0.858519	0.00198144	3
GO:0044421	extracellular region part	0.0759686	0.000433496	0.290547	0.000268838	0.830353	0.000920545	3
GO:0005615	extracellular space	0.314883	0.00198474	0.767382	0.00346817	0.683381	0.0132379	3
GO:0005794	Golgi apparatus	0.425022	0.000107535	0.95162	0.000742328	0.51729	4.05943e-05	3
GO:0044431	Golgi apparatus part	0.116392	0.000885377	0.834805	0.00986185	0.519892	0.00282899	3
GO:0000139	Golgi membrane	0.245159	0.000756192	0.921159	0.00429916	0.450886	0.00038438	3
GO:0005798	Golgi-associated vesicle	0.222545	0.00117181	1	0.00342197	1	0.00255021	3
GO:0030660	Golgi-associated vesicle membrane	0.172885	0.000222198	1	0.0017618	1	0.00110586	3
GO:0001772	immunological synapse	0.373109	0.0036259	0.205218	0.00160492	1	0.00733338	3
GO:0016021	integral to membrane	0.114503	1.11558e-08	0.566118	1.16131e-10	0.214065	1.98244e-11	3
GO:0008305	integrin complex	0.0924121	0.00254465	0.108325	0.00132767	0.53074	0.00616566	3
GO:0031224	intrinsic to membrane	0.142556	1.31713e-08	0.606578	1.30025e-10	0.238802	2.11064e-11	3
GO:0030117	membrane coat	0.62786	5.04626e-09	1	1.24299e-08	1	2.84206e-09	3
GO:0044425	membrane part	0.199825	5.98997e-10	0.653672	1.77993e-12	0.234689	9.38886e-13	3
GO:0005815	microtubule organizing center	0.0965393	0.0132009	0.55074	0.0438601	0.0763904	0.0283804	3
GO:0005741	mitochondrial outer membrane	0.780083	0.023924	0.624274	0.00678152	1	0.0079123	3
GO:0016459	myosin complex	2.51265e-05	0.000548668	0.0160634	0.119076	1	0.107756	3
GO:0000786	nucleosome	0.96875	4.38408e-06	0.640983	1.139e-07	0.379772	4.52711e-07	3
GO:0031090	organelle membrane	0.799064	0.0450194	0.67494	0.0177813	0.521803	0.00874942	3
GO:0031968	organelle outer membrane	0.780083	0.023924	0.624274	0.00678152	1	0.0079123	3
GO:0019867	outer membrane	0.780083	0.023924	0.624274	0.00678152	1	0.0079123	3
GO:0045211	postsynaptic membrane	0.833309	0.00972627	0.685879	0.00492588	0.50452	0.00325979	3
GO:0032993	protein-DNA complex	0.982194	0.000469992	0.721443	2.58657e-05	0.454463	6.61464e-05	3
GO:0043235	receptor complex	0.391125	0.00064228	0.284324	0.00021151	0.507128	0.000518733	3
GO:0045202	synapse	0.549661	0.0172368	0.860278	0.0260463	0.696816	0.0165804	3
GO:0044456	synapse part	0.833309	0.00972627	0.685879	0.00492588	0.50452	0.00325979	3
GO:0042101	T cell receptor complex	0.667079	0.00286884	0.508803	0.00136847	1	0.000744799	3
GO:0000127	transcription factor TFIIIC complex	0.125484	0.0428608	0.0600328	0.030722	1	0.0252879	3
GO:0030140	trans-Golgi network transport vesicle	0.222545	0.00117181	1	0.00342197	1	0.00255021	3
GO:0012510	trans-Golgi network transport vesicle membrane	0.172885	0.000222198	1	0.0017618	1	0.00110586	3
GO:0030133	transport vesicle	0.222545	0.00117181	1	0.00342197	1	0.00255021	3
GO:0030658	transport vesicle membrane	0.172885	0.000222198	1	0.0017618	1	0.00110586	3
GO:0005773	vacuole	0.927648	0.0255033	0.816819	0.0167661	0.261566	0.013128	3
GO:0031982	vesicle	0.275953	0.00578933	0.862987	0.048428	0.152691	0.00350688	3
GO:0030120	vesicle coat	0.323574	8.1528e-05	1	0.000271496	1	0.000151651	3
GO:0012506	vesicle membrane	0.137557	0.00115622	0.76003	0.00302542	0.579157	0.000224983	3
GO:0043292	contractile fiber	0.00129088	0.000712978	0.737473	0.338859	1	0.301506	2
GO:0044449	contractile fiber part	0.000770313	0.000291803	0.71282	0.422295	1	0.381775	2
GO:0000307	cyclin-dependent protein kinase holoenzyme complex	1	0.0696085	1	0.0463669	1	0.0337242	2
GO:0005737	cytoplasm	0.382049	0.0154318	0.695468	0.0576775	0.382145	0.0163206	2
GO:0016023	cytoplasmic membrane-bounded vesicle	0.182273	0.0120863	0.729758	0.0762406	0.34787	0.0249998	2
GO:0005769	early endosome	0.222545	0.0637954	0.0013917	0.00430835	0.314129	0.141712	2
GO:0030666	endocytic vesicle membrane	0.172885	0.0501472	0.412969	0.0288007	0.276061	0.0028895	2
GO:0043232	intracellular non-membrane-bounded organelle	0.0696936	0.140722	0.000778957	0.0178236	0.252225	0.563307	2
GO:0031988	membrane-bounded vesicle	0.182273	0.0120863	0.729758	0.0762406	0.34787	0.0249998	2
GO:0005740	mitochondrial envelope	0.482475	0.0566636	0.516671	0.0281007	1	0.0156084	2
GO:0030016	myofibril	0.000770313	0.000291803	0.71282	0.422295	1	0.381775	2
GO:0043228	non-membrane-bounded organelle	0.0696936	0.140722	0.000778957	0.0178236	0.252225	0.563307	2
GO:0030017	sarcomere	0.000770313	0.000291803	0.71282	0.422295	1	0.381775	2
GO:0008076	voltage-gated potassium channel complex	0.617834	0.0610807	1	0.0446233	1	0.0376713	2
GO:0005938	cell cortex	0.299483	0.486641	0.127424	0.30989	0.0394439	0.465974	1
GO:0044448	cell cortex part	0.156986	0.322498	0.0590237	0.202582	0.0166037	0.324889	1
GO:0000267	cell fraction	0.0217769	0.0906674	0.378892	0.67338	0.625835	0.616224	1
GO:0042995	cell projection	0.573367	0.207864	0.229919	0.185562	0.0481664	0.169367	1
GO:0005813	centrosome	0.0708145	0.0327661	0.508803	0.105683	0.350227	0.0745443	1
GO:0044427	chromosomal part	0.902777	0.176855	0.420233	0.0291538	0.492794	0.0665398	1
GO:0045334	clathrin-coated endocytic vesicle	0.496618	0.139362	1	0.103121	0.235919	0.0067562	1
GO:0030669	clathrin-coated endocytic vesicle membrane	0.496618	0.139362	1	0.103121	0.235919	0.0067562	1
GO:0030864	cortical actin cytoskeleton	0.222545	0.681789	0.112801	0.445002	0.0476564	0.450436	1
GO:0030863	cortical cytoskeleton	0.323574	0.500234	0.173308	0.358513	0.00911146	0.227722	1
GO:0009897	external side of plasma membrane	0.693029	0.08606	0.190788	0.0108983	0.622655	0.0731132	1
GO:0005626	insoluble fraction	0.0298418	0.10249	0.226708	0.496254	0.372585	0.382711	1
GO:0005882	intermediate filament	0.125484	0.452468	0.00520667	0.0626371	1	0.519407	1
GO:0045111	intermediate filament cytoskeleton	0.125484	0.452468	0.00520667	0.0626371	1	0.519407	1
GO:0031252	leading edge	0.33685	0.0420684	0.399115	0.213595	0.579157	0.368356	1
GO:0005764	lysosome	1	0.0721529	1	0.0526402	0.555596	0.0450554	1
GO:0000323	lytic vacuole	1	0.0721529	1	0.0526402	0.555596	0.0450554	1
GO:0031966	mitochondrial membrane	0.721951	0.0993031	0.816819	0.0536469	1	0.0318971	1
GO:0000502	proteasome complex	0.98657	0.0707321	0.938287	0.0570386	0.489926	0.0479694	1
GO:0043234	protein complex	0.0383708	0.31549	0.560255	0.446639	0.57106	0.471825	1
GO:0008091	spectrin	0.172885	0.579933	0.0851615	0.369279	0.0352099	0.373911	1
GO:0005667	transcription factor complex	0.0587915	0.0308235	0.18768	0.186391	0.919859	0.346736	1
GO:0005912	adherens junction	0.467231	0.206175	0.65644	0.360226	0.476861	0.603173	0
GO:0031225	anchored to membrane	1	0.280941	1	0.205772	1	0.172106	0
GO:0043296	apical junction complex	1	0.55128	1	0.427712	1	0.351263	0
GO:0045177	apical part of cell	0.747451	0.963049	0.589131	0.663881	1	0.954785	0
GO:0016324	apical plasma membrane	1	0.830081	1	0.815545	1	0.802777	0
GO:0016327	apicolateral plasma membrane	1	0.55128	1	0.427712	1	0.351263	0
GO:0030424	axon	1	0.531453	1	0.464966	1	0.432827	0
GO:0005605	basal lamina	0.125484	0.153508	0.358334	0.125591	1	0.111739	0
GO:0016323	basolateral plasma membrane	0.467231	0.288797	0.65644	0.485074	0.476861	0.734435	0
GO:0005952	cAMP-dependent protein kinase complex	0.125484	0.368521	1	0.534353	1	0.517486	0
GO:0005623	cell	0.662933	0.829063	0.621108	0.861462	0.187011	0.519855	0
GO:0044464	cell part	0.662933	0.829063	0.621108	0.861462	0.187011	0.519855	0
GO:0044463	cell projection part	0.617834	0.575217	1	0.600074	0.314129	0.418604	0
GO:0043025	cell soma	1	0.276183	1	0.211706	1	0.181211	0
GO:0005913	cell-cell adherens junction	1	0.476175	1	0.39246	1	0.340064	0
GO:0005924	cell-substrate adherens junction	0.172885	0.0709444	0.412969	0.239839	0.276061	0.414389	0
GO:0030055	cell-substrate junction	0.172885	0.0709444	0.412969	0.239839	0.276061	0.414389	0
GO:0005575	cellular_component	1	1	1	1	1	1	0
GO:0005694	chromosome	0.943948	0.328163	0.523367	0.068214	0.571752	0.126889	0
GO:0000775	chromosome, centromeric region	0.561364	0.272586	0.412969	0.240738	1	0.221471	0
GO:0000793	condensed chromosome	0.496618	0.933484	0.358334	0.673951	1	0.991145	0
GO:0060205	cytoplasmic membrane-bounded vesicle lumen	0.747451	0.735911	0.589131	0.574786	0.416913	0.466039	0
GO:0005829	cytosol	0.879897	0.130601	0.742376	0.0541433	0.921091	0.107052	0
GO:0044445	cytosolic part	0.808524	0.328395	0.65644	0.475939	1	0.457842	0
GO:0030425	dendrite	0.617834	0.302341	0.462997	0.219714	1	0.527518	0
GO:0005663	DNA replication factor C complex	1	0.696533	0.412969	0.670124	0.276061	0.659481	0
GO:0000428	DNA-directed RNA polymerase complex	0.780083	0.216548	0.624274	0.188305	1	0.17618	0
GO:0005665	DNA-directed RNA polymerase II, core complex	0.561364	0.418458	0.412969	0.387188	1	0.373137	0
GO:0016591	DNA-directed RNA polymerase II, holoenzyme	0.336849	0.566452	0.245315	0.596562	0.804764	0.599599	0
GO:0005666	DNA-directed RNA polymerase III complex	1	0.50075	1	0.470093	1	0.456158	0
GO:0005783	endoplasmic reticulum	0.758596	0.822101	0.790926	0.803726	0.465009	0.747312	0
GO:0005788	endoplasmic reticulum lumen	0.780083	0.225785	0.624274	0.196707	0.447685	0.1842	0
GO:0005789	endoplasmic reticulum membrane	1	0.788	0.399115	0.780052	0.202185	0.642007	0
GO:0044432	endoplasmic reticulum part	0.979501	0.612992	0.428595	0.537078	0.176663	0.46876	0
GO:0044440	endosomal part	0.854906	0.310058	0.335645	0.241179	0.163651	0.207007	0
GO:0005768	endosome	0.781219	0.356464	0.11462	0.0506314	0.489926	0.235691	0
GO:0010008	endosome membrane	0.854906	0.310058	0.335645	0.241179	0.163651	0.207007	0
GO:0031975	envelope	0.59367	0.274054	0.593295	0.465936	1	0.381021	0
GO:0005793	ER-Golgi intermediate compartment	1	0.388996	1	0.361401	1	0.336842	0
GO:0019898	extrinsic to membrane	1	0.930757	1	0.928941	1	0.913682	0
GO:0030175	filopodium	1	0.828465	0.412969	0.285754	1	0.689962	0
GO:0005925	focal adhesion	0.172885	0.0709444	0.412969	0.239839	0.276061	0.414389	0
GO:0030426	growth cone	1	0.490308	1	0.407781	1	0.352291	0
GO:0030173	integral to Golgi membrane	1	0.899292	1	0.894216	1	0.883761	0
GO:0031301	integral to organelle membrane	1	0.899292	1	0.894216	1	0.883761	0
GO:0005911	intercellular junction	1	0.337925	1	0.233703	1	0.16827	0
GO:0005622	intracellular	0.852422	1	0.72371	0.835991	0.484457	0.821357	0
GO:0043231	intracellular membrane-bounded organelle	0.964248	0.255983	0.703704	0.278094	0.561901	0.228757	0
GO:0043229	intracellular organelle	0.824398	0.923542	0.240757	0.253861	0.487593	0.499851	0
GO:0044446	intracellular organelle part	0.23693	0.706175	0.0924087	0.630634	0.326669	0.91186	0
GO:0044424	intracellular part	0.821812	1	0.719171	0.843604	0.650247	0.9132	0
GO:0031228	intrinsic to Golgi membrane	1	0.861676	1	0.854862	1	0.840876	0
GO:0031300	intrinsic to organelle membrane	1	0.861676	1	0.854862	1	0.840876	0
GO:0030027	lamellipodium	1	0.251076	0.412969	0.188642	1	0.153158	0
GO:0043256	laminin complex	0.125484	0.153508	0.358334	0.125591	1	0.111739	0
GO:0005606	laminin-1 complex	0.125484	0.153508	0.358334	0.125591	1	0.111739	0
GO:0005770	late endosome	1	0.89501	1	0.844332	1	0.812851	0
GO:0031902	late endosome membrane	1	0.847366	1	0.786667	1	0.748332	0
GO:0005765	lysosomal membrane	1	0.307159	1	0.28075	1	0.259829	0
GO:0032991	macromolecular complex	0.149911	0.44721	0.754223	0.626464	0.643918	0.503216	0
GO:0042470	melanosome	0.160929	0.612423	0.87236	0.951135	0.712993	0.940469	0
GO:0005624	membrane fraction	0.065107	0.128221	0.15415	0.315183	0.298749	0.243001	0
GO:0045121	membrane raft	0.747451	0.285202	0.589131	0.493012	1	0.383719	0
GO:0043227	membrane-bounded organelle	0.964248	0.255983	0.703704	0.278094	0.561901	0.228757	0
GO:0031974	membrane-enclosed lumen	0.683355	0.600241	0.296795	0.606131	0.673648	0.726842	0
GO:0005792	microsome	0.667079	0.507903	1	0.457236	0.350227	0.425458	0
GO:0005874	microtubule	0.640252	0.900943	0.893509	0.931323	0.742844	0.944651	0
GO:0005875	microtubule associated complex	0.667079	0.850906	0.508803	0.463107	0.350227	0.825427	0
GO:0015630	microtubule cytoskeleton	0.50308	0.784542	0.161743	0.742406	0.193775	0.623258	0
GO:0005902	microvillus	1	0.993797	0.358334	0.518927	1	0.944515	0
GO:0005743	mitochondrial inner membrane	1	0.823989	1	0.811576	1	0.796326	0
GO:0031980	mitochondrial lumen	1	0.823989	1	0.811576	1	0.796326	0
GO:0005759	mitochondrial matrix	1	0.823989	1	0.811576	1	0.796326	0
GO:0044429	mitochondrial part	0.640252	0.172128	0.640983	0.0916928	1	0.0530881	0
GO:0005739	mitochondrion	0.774918	0.244524	0.610246	0.2271	1	0.240651	0
GO:0043005	neuron projection	0.808524	0.241608	0.65644	0.166744	0.476861	0.35566	0
GO:0016604	nuclear body	0.904389	0.949951	0.780668	0.942894	1	0.924812	0
GO:0000228	nuclear chromosome	0.808524	0.946914	0.65644	0.851057	1	0.923342	0
GO:0044454	nuclear chromosome part	1	0.9698	1	0.95778	1	0.950295	0
GO:0055029	nuclear DNA-directed RNA polymerase complex	0.780083	0.216548	0.624274	0.188305	1	0.17618	0
GO:0005635	nuclear envelope	0.781219	0.0932117	0.755718	0.267949	1	0.218107	0
GO:0042175	nuclear envelope-endoplasmic reticulum network	1	0.967374	0.459704	0.829658	0.241661	0.78138	0
GO:0031981	nuclear lumen	0.769476	0.597753	0.421225	0.696738	0.72747	0.766058	0
GO:0016363	nuclear matrix	0.496618	0.726469	0.0600328	0.283959	1	0.999926	0
GO:0031965	nuclear membrane	0.976405	0.188031	0.683266	0.138207	1	0.109484	0
GO:0044453	nuclear membrane part	0.958636	0.357399	0.594458	0.285623	1	0.240601	0
GO:0044428	nuclear part	0.868922	0.475134	0.451567	0.565483	0.900756	0.607537	0
GO:0005643	nuclear pore	0.927648	0.542276	0.816819	0.458375	1	0.413851	0
GO:0016607	nuclear speck	1	0.874925	1	0.868365	1	0.852564	0
GO:0005730	nucleolus	0.591484	0.935324	0.737473	0.93771	1	0.917526	0
GO:0005654	nucleoplasm	0.781283	0.640544	0.352855	0.739577	0.681386	0.811532	0
GO:0044451	nucleoplasm part	0.269114	0.48675	0.275943	0.602039	0.944862	0.656175	0
GO:0005634	nucleus	0.935628	0.317703	0.586409	0.422091	0.891423	0.354547	0
GO:0043226	organelle	0.824398	0.923542	0.240757	0.253861	0.487593	0.499851	0
GO:0031967	organelle envelope	0.59367	0.274054	0.593295	0.465936	1	0.381021	0
GO:0019866	organelle inner membrane	1	0.736877	0.624274	0.719446	1	0.69824	0
GO:0043233	organelle lumen	0.683355	0.600241	0.296795	0.606131	0.673648	0.726842	0
GO:0044422	organelle part	0.23693	0.706175	0.0924087	0.630634	0.326669	0.91186	0
GO:0048471	perinuclear region of cytoplasm	1	0.945434	1	0.853362	0.384457	0.765222	0
GO:0005942	phosphoinositide 3-kinase complex	1	0.240024	0.508803	0.212107	1	0.191777	0
GO:0048770	pigment granule	0.160929	0.612423	0.87236	0.951135	0.712993	0.940469	0
GO:0031091	platelet alpha granule	0.833309	0.858475	0.685879	0.761551	0.50452	0.661769	0
GO:0031093	platelet alpha granule lumen	0.747451	0.735911	0.589131	0.574786	0.416913	0.466039	0
GO:0016605	PML body	0.747451	0.986294	0.589131	0.940578	1	0.982289	0
GO:0046930	pore complex	0.795299	0.586259	0.860278	0.49423	1	0.444929	0
GO:0022624	proteasome accessory complex	1	0.464386	1	0.436577	0.384457	0.421418	0
GO:0005839	proteasome core complex	0.873722	0.282816	0.737473	0.25524	0.555596	0.195304	0
GO:0005838	proteasome regulatory particle	1	0.54553	1	0.519779	0.314129	0.505597	0
GO:0000159	protein phosphatase type 2A complex	0.323574	0.324977	1	0.296597	0.384457	0.279322	0
GO:0008287	protein serine/threonine phosphatase complex	0.467231	0.229862	1	0.203692	0.476861	0.188144	0
GO:0005657	replication fork	0.833309	0.473302	0.303171	0.439659	0.50452	0.421381	0
GO:0030529	ribonucleoprotein complex	0.83424	0.568415	1	0.759715	1	0.718678	0
GO:0030880	RNA polymerase complex	0.808524	0.188144	0.65644	0.161518	1	0.150196	0
GO:0001726	ruffle	0.0965393	0.0987497	0.55074	0.387273	0.384457	0.572057	0
GO:0030141	secretory granule	0.591484	0.781959	0.367679	0.5872	0.555596	0.762176	0
GO:0030427	site of polarized growth	1	0.716098	1	0.620661	1	0.550965	0
GO:0030532	small nuclear ribonucleoprotein complex	1	0.838492	1	0.827339	1	0.813623	0
GO:0005625	soluble fraction	0.0887605	0.26425	0.893509	0.824108	1	0.795336	0
GO:0005819	spindle	0.710017	0.547674	0.173308	0.274767	1	0.36349	0
GO:0005681	spliceosome	1	0.645715	1	0.624439	1	0.598852	0
GO:0019717	synaptosome	0.496618	0.756132	0.358334	0.737685	1	0.725999	0
GO:0005923	tight junction	1	0.932774	1	0.846239	1	0.768156	0
GO:0005669	transcription factor TFIID complex	0.225961	0.590521	0.303171	0.603639	0.50452	0.803957	0
GO:0005802	trans-Golgi network	1	0.872914	1	0.863588	1	0.85207	0
GO:0005774	vacuolar membrane	1	0.259178	0.508803	0.233849	1	0.214025	0
GO:0044437	vacuolar part	1	0.259178	0.508803	0.233849	1	0.214025	0
GO:0031983	vesicle lumen	0.747451	0.735911	0.589131	0.574786	0.416913	0.466039	0
GO:0042598	vesicular fraction	0.667079	0.507903	1	0.457236	0.350227	0.425458	0

## Sheet: molecular function
GO ID	Term	Positively selected - all 4 primates	High-ranking - all 4 primates	Positively selected - human-chimp	High-ranking - human-chimp	Positively selected - human	High-ranking - human	# significant enrichment tests
GO:0030554	adenyl nucleotide binding	0.00682447	0.0112714	0.010397	0.00519896	0.91788	0.0123725	5
GO:0032559	adenyl ribonucleotide binding	0.0307954	0.0116065	0.0403554	0.0107582	0.884058	0.0248616	5
GO:0005524	ATP binding	0.041611	0.00683436	0.0332082	0.0133098	0.871899	0.0301959	5
GO:0005201	extracellular matrix structural constituent	0.0432882	0.0136836	0.00119315	0.000976508	1	0.0054266	5
GO:0060089	molecular transducer activity	0.0215971	5.46458e-09	0.119641	1.2241e-09	0.000800731	2.29895e-09	5
GO:0003774	motor activity	4.66648e-05	0.00138886	0.0453441	0.0460386	0.418079	0.040527	5
GO:0004872	receptor activity	0.0134762	3.56315e-12	0.213382	1.26767e-13	0.00593926	8.15365e-15	5
GO:0004871	signal transducer activity	0.0215971	5.46458e-09	0.119641	1.2241e-09	0.000800731	2.29895e-09	5
GO:0004888	transmembrane receptor activity	0.00446692	2.55078e-10	0.128601	4.27851e-11	0.00669742	5.91151e-12	5
GO:0003779	actin binding	0.000239755	0.00361964	0.00115903	0.0308257	0.153269	0.728222	4
GO:0009055	electron carrier activity	0.0354575	0.0287601	0.235381	0.0185093	1	0.0150525	4
GO:0016810	hydrolase activity, acting on carbon-nitrogen (but not peptide) bonds	0.00341584	4.08879e-07	0.301959	7.26316e-08	0.505803	5.12197e-07	4
GO:0016814	hydrolase activity, acting on carbon-nitrogen (but not peptide) bonds, in cyclic amidines	0.00830603	2.73502e-07	0.623153	5.49158e-08	0.448899	1.80012e-08	4
GO:0043167	ion binding	0.014381	0.00160975	0.138104	0.006787	0.37765	0.0201686	4
GO:0022834	ligand-gated channel activity	0.813347	0.00545003	0.655319	0.00300187	0.0215464	6.4275e-05	4
GO:0015276	ligand-gated ion channel activity	0.813347	0.00545003	0.655319	0.00300187	0.0215464	6.4275e-05	4
GO:0000287	magnesium ion binding	0.219978	0.00146299	0.0303026	0.000744197	0.206706	0.00159559	4
GO:0046872	metal ion binding	0.0116494	0.00111627	0.124609	0.00520435	0.359366	0.0257925	4
GO:0032393	MHC class I receptor activity	0.00123367	0.00457186	0.357479	0.0443485	0.236688	0.0366011	4
GO:0032395	MHC class II receptor activity	0.129665	0.00324376	0.58802	0.00183744	0.00113671	0.00124787	4
GO:0004016	adenylate cyclase activity	1	8.86748e-06	0.141687	2.41343e-06	1	9.66865e-07	3
GO:0043176	amine binding	1	0.0164173	1	0.010466	0.276935	0.00789932	3
GO:0005227	calcium activated cation channel activity	0.672691	0.0367122	1	0.0249237	1	0.0205154	3
GO:0005509	calcium ion binding	0.0521973	0.0223767	0.488182	0.0400675	0.0742342	0.0107008	3
GO:0015269	calcium-activated potassium channel activity	0.672691	0.0367122	1	0.0249237	1	0.0205154	3
GO:0005516	calmodulin binding	0.0029938	0.0483869	0.0349145	0.106889	0.805904	0.0961697	3
GO:0030246	carbohydrate binding	0.371059	0.0107237	0.637874	0.00862002	0.875616	0.0310443	3
GO:0005261	cation channel activity	0.756076	0.00134814	1	0.000562737	0.28296	0.000361997	3
GO:0019957	C-C chemokine binding	0.566921	0.00414147	1	0.00235642	0.276935	0.00155226	3
GO:0016493	C-C chemokine receptor activity	0.566921	0.00414147	1	0.00235642	0.276935	0.00155226	3
GO:0015267	channel activity	0.14454	0.000235215	0.701251	7.31077e-05	0.178049	0.000210348	3
GO:0008009	chemokine activity	0.907784	2.17846e-05	1	5.49463e-06	0.223078	2.01672e-06	3
GO:0019956	chemokine binding	0.672691	0.000656416	1	0.000309071	0.35127	0.000176973	3
GO:0004950	chemokine receptor activity	0.623477	0.00165016	1	0.000854182	0.315093	0.000524637	3
GO:0042379	chemokine receptor binding	0.919946	8.76927e-06	1	2.00348e-06	0.242975	6.84667e-07	3
GO:0048037	cofactor binding	0.0127692	0.0528348	0.073495	0.0409094	1	0.0354735	3
GO:0015026	coreceptor activity	1	0.000656416	0.507746	0.000309071	1	0.000176973	3
GO:0009975	cyclase activity	1	8.86748e-06	0.141687	2.41343e-06	1	9.66865e-07	3
GO:0004693	cyclin-dependent protein kinase activity	1	0.00190111	1	0.000944851	1	0.000555196	3
GO:0008234	cysteine-type peptidase activity	0.278977	0.00102677	1	0.00556113	0.35127	0.00315088	3
GO:0005125	cytokine activity	0.916897	0.00134914	0.940901	0.000921001	0.762437	0.00117422	3
GO:0019955	cytokine binding	0.960612	0.000630234	0.592799	3.6751e-05	0.342567	0.000122512	3
GO:0008092	cytoskeletal protein binding	0.00410597	0.024124	0.00607984	0.066065	0.173988	0.652367	3
GO:0019239	deaminase activity	0.227586	3.99726e-05	0.461989	2.49088e-05	0.315093	1.22802e-05	3
GO:0005231	excitatory extracellular ligand-gated ion channel activity	0.715511	0.00214828	0.54965	0.00109369	0.385566	0.000731965	3
GO:0005230	extracellular ligand-gated ion channel activity	0.752763	0.00107893	0.58802	0.000509246	0.418079	0.000325817	3
GO:0005234	extracellular-glutamate-gated ion channel activity	0.566921	0.0168332	0.412027	0.0107455	0.276935	0.00822753	3
GO:0008378	galactosyltransferase activity	0.715511	0.000159948	1	5.27803e-05	1	2.4294e-05	3
GO:0022836	gated channel activity	0.215899	0.000163943	0.63933	5.33072e-05	0.139339	0.000176442	3
GO:0008066	glutamate receptor activity	0.623477	0.00861002	0.461989	0.00510163	0.315093	0.00373679	3
GO:0004602	glutathione peroxidase activity	1	0.00777131	1	0.00457959	1	0.00339767	3
GO:0001637	G-protein chemoattractant receptor activity	0.623477	0.00165016	1	0.000854182	0.315093	0.000524637	3
GO:0004930	G-protein coupled receptor activity	0.669864	0.00352368	1	0.00142818	0.602831	0.000827189	3
GO:0001664	G-protein-coupled receptor binding	0.780193	1.19519e-05	1	2.90869e-06	0.302929	9.23874e-07	3
GO:0008083	growth factor activity	0.97037	0.0161777	0.892759	0.00718496	0.744104	0.0153444	3
GO:0019838	growth factor binding	0.813347	0.00370074	0.655319	0.0130565	0.478113	0.00952014	3
GO:0004896	hematopoietin/interferon-class (D200-domain) cytokine receptor activity	1	0.00900895	0.58802	0.0052775	0.418079	0.0038484	3
GO:0005126	hematopoietin/interferon-class (D200-domain) cytokine receptor binding	1	0.0117808	1	0.0066433	1	0.0046988	3
GO:0016788	hydrolase activity, acting on ester bonds	0.243116	0.0270433	0.437163	0.0296659	0.346678	0.012071	3
GO:0016798	hydrolase activity, acting on glycosyl bonds	0.780193	0.0152216	0.846169	0.0318618	0.302929	0.0261584	3
GO:0004553	hydrolase activity, hydrolyzing O-glycosyl compounds	1	0.0147786	0.758975	0.00943834	0.203336	0.00773435	3
GO:0019864	IgG binding	0.566921	0.00916326	1	0.00574865	1	0.00420182	3
GO:0019865	immunoglobulin binding	0.330132	0.00850598	0.54965	0.00476599	1	0.00321875	3
GO:0019965	interleukin binding	1	0.00900895	0.58802	0.0052775	0.418079	0.0038484	3
GO:0004907	interleukin receptor activity	1	0.0373351	0.461989	0.0257029	0.315093	0.0206175	3
GO:0005216	ion channel activity	0.14454	0.000235215	0.701251	7.31077e-05	0.178049	0.000210348	3
GO:0022839	ion gated channel activity	0.672691	0.0367122	1	0.0249237	1	0.0205154	3
GO:0015075	ion transmembrane transporter activity	0.346281	0.0137791	0.382541	0.00514425	0.124223	0.0030826	3
GO:0004970	ionotropic glutamate receptor activity	0.566921	0.0168332	0.412027	0.0107455	0.276935	0.00822753	3
GO:0016301	kinase activity	0.433342	0.0408714	0.253042	0.0255671	0.549414	0.0357676	3
GO:0016829	lyase activity	1	0.000567491	0.301959	0.000142653	0.505803	4.13354e-06	3
GO:0015923	mannosidase activity	1	0.0418909	0.54965	0.029205	0.385566	0.0242082	3
GO:0004707	MAP kinase activity	1	0.0144808	0.684766	0.00876238	0.505803	0.00674453	3
GO:0046873	metal ion transmembrane transporter activity	0.756076	0.00134814	1	0.000562737	0.28296	0.000361997	3
GO:0004972	N-methyl-D-aspartate selective glutamate receptor activity	1	0.0333523	0.357479	0.022952	0.236688	0.0183771	3
GO:0016684	oxidoreductase activity, acting on peroxide as acceptor	1	0.031988	1	0.0198041	1	0.0150672	3
GO:0022803	passive transmembrane transporter activity	0.14454	0.000235215	0.701251	7.31077e-05	0.178049	0.000210348	3
GO:0001653	peptide receptor activity	0.519267	0.0210521	1	0.0107455	0.505803	0.00737279	3
GO:0008528	peptide receptor activity, G-protein coupled	0.519267	0.0210521	1	0.0107455	0.505803	0.00737279	3
GO:0004601	peroxidase activity	1	0.031988	1	0.0198041	1	0.0150672	3
GO:0016849	phosphorus-oxygen lyase activity	1	4.47722e-05	0.17252	1.40094e-05	1	5.67051e-06	3
GO:0016773	phosphotransferase activity, alcohol group as acceptor	0.459817	0.023352	0.190745	0.0143264	0.686107	0.0383416	3
GO:0005267	potassium channel activity	0.715511	0.0242082	1	0.0156521	1	0.0125715	3
GO:0032403	protein complex binding	0.348563	0.0349254	0.472914	0.0052168	0.805904	0.0314485	3
GO:0004672	protein kinase activity	0.339655	0.0259491	0.362171	0.0310203	0.618537	0.0454838	3
GO:0004674	protein serine/threonine kinase activity	0.277205	0.00502338	0.428672	0.0073045	0.645412	0.0058115	3
GO:0008565	protein transporter activity	0.756076	0.00286459	0.831686	0.000629053	1	0.00126409	3
GO:0005102	receptor binding	0.989814	0.00169107	0.923752	0.000121046	0.806783	0.000188165	3
GO:0005057	receptor signaling protein activity	0.346281	0.00139448	0.619298	0.0363108	0.589455	0.0248643	3
GO:0004702	receptor signaling protein serine/threonine kinase activity	0.893789	0.0053732	0.397674	0.00289059	0.580493	0.0020927	3
GO:0001584	rhodopsin-like receptor activity	0.636147	0.00475424	1	0.00202777	0.580493	0.00124359	3
GO:0003709	RNA polymerase III transcription factor activity	0.128645	0.0389131	0.0597248	0.027294	1	0.0224539	3
GO:0008430	selenium binding	1	0.0309986	1	0.0212493	1	0.0171702	3
GO:0005198	structural molecule activity	0.00996411	0.0145662	0.0228683	0.0542654	0.885842	0.541424	3
GO:0022838	substrate specific channel activity	0.14454	0.000235215	0.701251	7.31077e-05	0.178049	0.000210348	3
GO:0022892	substrate-specific transporter activity	0.494305	0.00234772	0.672379	0.000796207	0.261534	0.000334416	3
GO:0008146	sulfotransferase activity	1	0.00170751	0.54965	0.000715575	1	0.000383071	3
GO:0016740	transferase activity	0.723517	0.0198042	0.426147	0.0240114	0.60051	0.0103423	3
GO:0016757	transferase activity, transferring glycosyl groups	0.317593	0.00401816	1	0.0433187	0.698128	0.00734778	3
GO:0016758	transferase activity, transferring hexosyl groups	0.383272	0.000858911	1	0.00734455	0.602831	0.00058101	3
GO:0016772	transferase activity, transferring phosphorus-containing groups	0.415741	0.00372847	0.329769	0.00660073	0.463238	0.00472072	3
GO:0016782	transferase activity, transferring sulfur-containing groups	1	0.00170751	0.54965	0.000715575	1	0.000383071	3
GO:0008135	translation factor activity, nucleic acid binding	1	0.0199347	1	0.00955936	1	0.00602364	3
GO:0003743	translation initiation factor activity	1	0.00471981	1	0.0026511	1	0.00186248	3
GO:0045182	translation regulator activity	1	0.0199347	1	0.00955936	1	0.00602364	3
GO:0005215	transporter activity	0.500468	0.0266415	0.609217	0.0107988	0.346678	0.00467767	3
GO:0035250	UDP-galactosyltransferase activity	0.672691	0.000567392	1	0.000215789	1	0.000109634	3
GO:0008194	UDP-glycosyltransferase activity	0.232639	0.000165701	1	0.00345964	0.505803	0.000197018	3
GO:0016505	apoptotic protease activator activity	0.0319033	0.0526037	0.412027	0.288091	0.035458	0.140913	2
GO:0042623	ATPase activity, coupled	0.0444761	0.338723	0.00595155	0.134961	0.681069	0.817215	2
GO:0005262	calcium channel activity	0.566921	0.0748641	1	0.05565	0.035458	0.00822753	2
GO:0004091	carboxylesterase activity	0.383272	0.0557858	0.428326	0.0432719	1	0.0372459	2
GO:0008656	caspase activator activity	0.0319033	0.0526037	0.412027	0.288091	0.035458	0.140913	2
GO:0043028	caspase regulator activity	0.020362	0.0464201	0.54965	0.123718	0.0768961	0.0828405	2
GO:0003824	catalytic activity	0.178981	0.046789	0.31476	0.0602722	0.695872	0.0191366	2
GO:0043169	cation binding	0.0329748	0.0408324	0.220939	0.0647751	0.307722	0.0512066	2
GO:0008324	cation transmembrane transporter activity	0.89767	0.0941286	0.701251	0.0496647	0.178049	0.0122676	2
GO:0050662	coenzyme binding	0.0432882	0.0708329	0.0586153	0.0535362	1	0.0469829	2
GO:0008047	enzyme activator activity	0.473513	0.0653864	0.188271	0.0229601	0.419526	0.0278654	2
GO:0004857	enzyme inhibitor activity	0.977723	0.297222	0.403081	0.0332236	0.419526	0.016202	2
GO:0050660	FAD binding	0.0305674	0.0903021	0.0453441	0.0700266	1	0.0621952	2
GO:0005539	glycosaminoglycan binding	0.307548	0.00499991	0.736393	0.0478946	1	0.115627	2
GO:0008201	heparin binding	0.307548	0.00499991	0.736393	0.0478946	1	0.115627	2
GO:0042802	identical protein binding	0.275885	0.0107767	0.220561	0.0116378	0.890863	0.0974959	2
GO:0005319	lipid transporter activity	0.501937	0.0200566	1	0.112321	0.236688	0.0078121	2
GO:0005537	mannose binding	0.128645	0.0493362	1	0.0564895	1	0.0421023	2
GO:0000146	microfilament motor activity	0.00123367	0.0108621	0.0597248	0.216047	1	0.20276	2
GO:0048029	monosaccharide binding	0.128645	0.0493362	1	0.0564895	1	0.0421023	2
GO:0001871	pattern binding	0.383272	0.00646472	0.77964	0.048054	1	0.106687	2
GO:0030247	polysaccharide binding	0.307548	0.00499991	0.736393	0.0478946	1	0.115627	2
GO:0016504	protease activator activity	0.0505941	0.0330983	0.461989	0.11973	0.0479854	0.084905	2
GO:0042803	protein homodimerization activity	0.126432	0.110684	0.0214071	0.0383041	0.419526	0.260343	2
GO:0008307	structural constituent of muscle	0.00123367	0.0108621	0.0597248	0.329648	0.236688	0.670558	2
GO:0046914	transition metal ion binding	0.0921133	0.0207949	0.22358	0.00698968	0.737305	0.0839514	2
GO:0022832	voltage-gated channel activity	0.00698219	0.0231028	0.461989	0.204239	1	0.472136	2
GO:0005244	voltage-gated ion channel activity	0.00698219	0.0231028	0.461989	0.204239	1	0.472136	2
GO:0051015	actin filament binding	0.0585478	0.0287132	0.26933	0.225122	0.127547	0.21329	1
GO:0022804	active transmembrane transporter activity	0.752763	0.772259	0.0453441	0.362061	1	0.503719	1
GO:0016887	ATPase activity	0.205239	0.219576	0.0404168	0.0807073	0.816372	0.523235	1
GO:0008026	ATP-dependent helicase activity	0.227586	0.0328658	0.461989	0.128626	1	0.10262	1
GO:0050839	cell adhesion molecule binding	1	0.0728988	1	0.0502318	1	0.0390855	1
GO:0003899	DNA-directed RNA polymerase activity	0.930514	0.0697695	0.815854	0.0528546	1	0.0489686	1
GO:0030234	enzyme regulator activity	0.84118	0.354595	0.362171	0.0956517	0.237727	0.0242069	1
GO:0005506	iron ion binding	0.0416703	0.221729	0.661006	0.33865	1	0.316198	1
GO:0030145	manganese ion binding	0.729729	0.0655678	0.815854	0.0829351	0.262956	0.0128014	1
GO:0016779	nucleotidyltransferase activity	0.532597	0.045312	0.719863	0.170582	0.456363	0.0716903	1
GO:0008233	peptidase activity	0.136086	0.0962848	0.673134	0.0746504	0.351159	0.0311064	1
GO:0004721	phosphoprotein phosphatase activity	0.143098	0.298216	0.397674	0.350481	0.0472334	0.253829	1
GO:0005515	protein binding	0.792677	0.055443	0.681028	0.0331655	0.762029	0.169011	1
GO:0004725	protein tyrosine phosphatase activity	0.0505941	0.267842	0.112255	0.508856	0.00413943	0.127574	1
GO:0034062	RNA polymerase activity	0.930514	0.0697695	0.815854	0.0528546	1	0.0489686	1
GO:0022891	substrate-specific transmembrane transporter activity	0.445458	0.112687	0.461887	0.0526992	0.163492	0.035063	1
GO:0005529	sugar binding	0.45707	0.127363	0.487088	0.0222198	0.644057	0.0716457	1
GO:0022857	transmembrane transporter activity	0.320612	0.131864	0.295046	0.0620354	0.184664	0.0413083	1
GO:0008270	zinc ion binding	0.185046	0.204805	0.190688	0.032934	0.766651	0.271144	1
GO:0016303	1-phosphatidylinositol-3-kinase activity	1	0.28397	0.461989	0.251167	0.315093	0.231945	0
GO:0004115	3',5'-cyclic-AMP phosphodiesterase activity	0.128645	0.310388	1	0.344714	1	0.323027	0
GO:0004114	3',5'-cyclic-nucleotide phosphodiesterase activity	0.196559	0.0951586	1	0.0774479	0.127547	0.0652766	0
GO:0008375	acetylglucosaminyltransferase activity	0.128645	0.136579	1	0.176585	0.236688	0.158901	0
GO:0016407	acetyltransferase activity	0.813347	0.379383	0.26933	0.483042	1	0.611669	0
GO:0016881	acid-amino acid ligase activity	0.752763	0.523151	1	0.513747	0.418079	0.487126	0
GO:0008415	acyltransferase activity	0.954597	0.831812	0.282808	0.823228	0.698128	0.78753	0
GO:0004559	alpha-mannosidase activity	1	0.172682	1	0.141424	0.236688	0.126442	0
GO:0050681	androgen receptor binding	1	0.411248	1	0.316307	0.315093	0.260572	0
GO:0008509	anion transmembrane transporter activity	0.128645	0.11046	1	0.143443	1	0.123193	0
GO:0003823	antigen binding	1	0.832192	1	0.81584	1	0.805367	0
GO:0016209	antioxidant activity	1	0.209442	1	0.139407	1	0.109589	0
GO:0005488	binding	0.451863	0.174713	0.524551	0.163077	0.929494	0.414822	0
GO:0046870	cadmium ion binding	1	0.0977194	1	0.0773022	1	0.0664862	0
GO:0047498	calcium-dependent phospholipase A2 activity	0.501937	0.429572	1	0.398879	1	0.37969	0
GO:0043498	cell surface binding	0.128645	0.165813	0.357479	0.492187	1	0.914848	0
GO:0003682	chromatin binding	1	0.956988	0.236691	0.492355	1	0.944465	0
GO:0005507	copper ion binding	1	0.689596	0.736393	0.597567	1	0.547255	0
GO:0004112	cyclic-nucleotide phosphodiesterase activity	0.196559	0.0951586	1	0.0774479	0.127547	0.0652766	0
GO:0003684	damaged DNA binding	0.566921	0.658939	0.412027	0.63255	1	0.624609	0
GO:0019992	diacylglycerol binding	0.519267	0.964068	0.684766	0.991706	0.505803	0.966488	0
GO:0003677	DNA binding	0.933363	0.794448	0.525686	0.731438	0.34523	0.787368	0
GO:0003689	DNA clamp loader activity	1	0.741388	0.357479	0.715963	0.236688	0.708945	0
GO:0008094	DNA-dependent ATPase activity	0.380248	0.891491	0.204314	0.708776	0.418079	0.941561	0
GO:0033170	DNA-protein loading ATPase activity	1	0.741388	0.357479	0.715963	0.236688	0.708945	0
GO:0003690	double-stranded DNA binding	0.813347	0.980929	1	0.998446	1	0.998446	0
GO:0003725	double-stranded RNA binding	0.715511	0.192775	0.54965	0.114361	0.385566	0.272974	0
GO:0004175	endopeptidase activity	0.526968	0.130879	0.846169	0.110486	1	0.104873	0
GO:0004866	endopeptidase inhibitor activity	0.919946	0.357591	0.458158	0.145495	0.623999	0.0665621	0
GO:0019899	enzyme binding	0.716978	0.787825	0.329755	0.478319	0.206706	0.556523	0
GO:0016251	general RNA polymerase II transcription factor activity	0.859162	0.830402	0.334347	0.625586	0.532047	0.795381	0
GO:0005525	GTP binding	0.991827	0.948059	1	0.951274	0.542405	0.934269	0
GO:0005096	GTPase activator activity	0.672691	0.546947	0.507746	0.406927	1	0.325842	0
GO:0003924	GTPase activity	0.98326	0.955723	1	0.958475	1	0.943907	0
GO:0051020	GTPase binding	0.501937	0.485191	0.0597248	0.0706032	1	0.682958	0
GO:0030695	GTPase regulator activity	0.893789	0.862075	0.397674	0.379257	1	0.53939	0
GO:0019001	guanyl nucleotide binding	0.992921	0.946525	1	0.949833	0.277122	0.854976	0
GO:0032561	guanyl ribonucleotide binding	0.992921	0.946525	1	0.949833	0.277122	0.854976	0
GO:0005085	guanyl-nucleotide exchange factor activity	0.715511	0.661364	0.54965	0.506374	1	0.411433	0
GO:0004386	helicase activity	0.162057	0.066465	0.236691	0.168061	1	0.134985	0
GO:0020037	heme binding	0.129665	0.297241	0.58802	0.247663	1	0.227191	0
GO:0004402	histone acetyltransferase activity	0.785165	0.184887	0.236691	0.32078	1	0.373534	0
GO:0005179	hormone activity	1	0.715409	1	0.627529	1	0.582983	0
GO:0051427	hormone receptor binding	1	0.791559	1	0.757264	0.478113	0.746709	0
GO:0016787	hydrolase activity	0.0528127	0.109449	0.409309	0.199031	0.422759	0.111916	0
GO:0016817	hydrolase activity, acting on acid anhydrides	0.717327	0.920223	0.428672	0.686616	0.96793	0.948124	0
GO:0016818	hydrolase activity, acting on acid anhydrides, in phosphorus-containing anhydrides	0.717327	0.920223	0.428672	0.686616	0.96793	0.948124	0
GO:0004428	inositol or phosphatidylinositol kinase activity	1	0.28397	0.461989	0.251167	0.315093	0.231945	0
GO:0004434	inositol or phosphatidylinositol phosphodiesterase activity	0.428735	0.172727	0.236691	0.147329	1	0.137331	0
GO:0005158	insulin receptor binding	1	0.809579	1	0.792561	1	0.781703	0
GO:0005159	insulin-like growth factor receptor binding	1	0.999656	1	0.999656	1	0.999656	0
GO:0005178	integrin binding	0.785165	0.435366	0.236691	0.117949	0.448899	0.306109	0
GO:0016860	intramolecular oxidoreductase activity	0.715511	0.49585	0.54965	0.464683	1	0.449358	0
GO:0016862	intramolecular oxidoreductase activity, interconverting keto- and enol-groups	0.566921	0.318795	0.412027	0.288091	1	0.266742	0
GO:0016864	intramolecular oxidoreductase activity, transposing S-S bonds	0.566921	0.318795	0.412027	0.288091	1	0.266742	0
GO:0016853	isomerase activity	0.813347	0.73247	0.655319	0.696176	1	0.677732	0
GO:0019900	kinase binding	0.475171	0.229975	0.26933	0.174225	0.478113	0.147583	0
GO:0019207	kinase regulator activity	0.813347	0.471053	1	0.509737	1	0.491491	0
GO:0004879	ligand-dependent nuclear receptor activity	1	0.691185	1	0.638721	0.276935	0.196161	0
GO:0016874	ligase activity	0.45707	0.44311	0.815854	0.785684	0.644057	0.883486	0
GO:0016879	ligase activity, forming carbon-nitrogen bonds	0.752763	0.523151	1	0.513747	0.418079	0.487126	0
GO:0016298	lipase activity	0.348563	0.132303	0.243709	0.0992225	1	0.0871994	0
GO:0008289	lipid binding	0.709275	0.292761	0.960519	0.563012	0.860936	0.365334	0
GO:0001727	lipid kinase activity	1	0.28397	0.461989	0.251167	0.315093	0.231945	0
GO:0004468	lysine N-acetyltransferase activity	0.785165	0.184887	0.236691	0.32078	1	0.373534	0
GO:0015924	mannosyl-oligosaccharide mannosidase activity	1	0.167575	0.357479	0.137015	1	0.124404	0
GO:0004708	MAP kinase kinase activity	1	0.648966	1	0.58616	0.236688	0.547636	0
GO:0042288	MHC class I protein binding	1	0.829368	1	0.746863	1	0.669601	0
GO:0042287	MHC protein binding	1	0.272857	0.461989	0.192683	1	0.143464	0
GO:0008017	microtubule binding	0.501937	0.840565	1	0.927922	1	0.919111	0
GO:0060090	molecular adaptor activity	1	0.995798	1	0.996188	0.276935	0.784719	0
GO:0003674	molecular_function	1	1	1	1	1	1	0
GO:0004497	monooxygenase activity	0.177017	0.404976	0.412027	0.916871	1	0.979708	0
GO:0008080	N-acetyltransferase activity	0.813347	0.379383	0.26933	0.483042	1	0.611669	0
GO:0016410	N-acyltransferase activity	0.837853	0.361459	0.301959	0.607906	1	0.564917	0
GO:0050661	NADP binding	0.177017	0.237498	0.0847372	0.204003	1	0.190039	0
GO:0004715	non-membrane spanning protein tyrosine kinase activity	0.752763	0.722012	0.204314	0.637793	1	0.927995	0
GO:0035257	nuclear hormone receptor binding	1	0.833342	1	0.802615	0.448899	0.793075	0
GO:0008139	nuclear localization sequence binding	0.566921	0.659816	1	0.604293	1	0.577807	0
GO:0004518	nuclease activity	1	0.323382	0.507746	0.185374	1	0.19589	0
GO:0003676	nucleic acid binding	0.929513	0.565185	0.710096	0.61188	0.48836	0.560228	0
GO:0017111	nucleoside-triphosphatase activity	0.700539	0.905024	0.412787	0.668205	0.966045	0.942274	0
GO:0000166	nucleotide binding	0.138967	0.263478	0.12965	0.322553	0.784489	0.813191	0
GO:0016491	oxidoreductase activity	0.346281	0.637135	0.619298	0.621642	0.868477	0.359459	0
GO:0016705	oxidoreductase activity, acting on paired donors, with incorporation or reduction of molecular oxygen	0.278977	0.557585	0.507746	0.854569	1	0.829651	0
GO:0042277	peptide binding	0.532597	0.176232	0.925342	0.108866	0.79485	0.130273	0
GO:0016791	phosphatase activity	0.317593	0.187735	0.567936	0.234696	0.104089	0.15024	0
GO:0019208	phosphatase regulator activity	0.330132	0.326935	0.54965	0.293873	0.385566	0.281702	0
GO:0035004	phosphoinositide 3-kinase activity	1	0.28397	0.461989	0.251167	0.315093	0.231945	0
GO:0004435	phosphoinositide phospholipase C activity	0.428735	0.172727	0.236691	0.147329	1	0.137331	0
GO:0004623	phospholipase A2 activity	0.269789	0.0920811	0.334347	0.0746953	1	0.0660158	0
GO:0004620	phospholipase activity	0.321142	0.152623	0.224788	0.116187	1	0.102785	0
GO:0004629	phospholipase C activity	0.475171	0.146988	0.26933	0.123555	1	0.114429	0
GO:0005543	phospholipid binding	0.859162	0.166334	1	0.244764	1	0.166937	0
GO:0008081	phosphoric diester hydrolase activity	0.267318	0.201991	0.68164	0.158426	0.419526	0.142013	0
GO:0042578	phosphoric ester hydrolase activity	0.17436	0.168478	0.607826	0.165195	0.108626	0.118438	0
GO:0030414	protease inhibitor activity	0.919946	0.357591	0.458158	0.145495	0.623999	0.0665621	0
GO:0030674	protein binding, bridging	1	0.9965	1	0.996825	0.236688	0.734966	0
GO:0008022	protein C-terminus binding	0.599816	0.421494	0.366305	0.294212	1	0.484445	0
GO:0046983	protein dimerization activity	0.277944	0.0965938	0.175241	0.0618698	0.325717	0.117776	0
GO:0003756	protein disulfide isomerase activity	0.566921	0.318795	0.412027	0.288091	1	0.266742	0
GO:0019904	protein domain specific binding	0.526968	0.950966	0.846169	0.999458	0.681069	0.984428	0
GO:0046982	protein heterodimerization activity	0.321142	0.355703	0.719863	0.33018	0.79485	0.363277	0
GO:0019901	protein kinase binding	0.380248	0.138819	0.204314	0.103792	0.418079	0.0874289	0
GO:0004697	protein kinase C activity	0.330132	0.3703	0.54965	0.342862	0.385566	0.329561	0
GO:0019887	protein kinase regulator activity	0.715511	0.118532	1	0.275864	1	0.218451	0
GO:0047485	protein N-terminus binding	0.907784	0.396247	0.77964	0.266268	0.223078	0.199027	0
GO:0019888	protein phosphatase regulator activity	0.330132	0.326935	0.54965	0.293873	0.385566	0.281702	0
GO:0008601	protein phosphatase type 2A regulator activity	0.278977	0.370507	0.507746	0.337036	0.35127	0.324611	0
GO:0004722	protein serine/threonine phosphatase activity	0.501937	0.673425	1	0.649447	1	0.6374	0
GO:0004712	protein serine/threonine/tyrosine kinase activity	1	0.648966	1	0.58616	0.236688	0.547636	0
GO:0004713	protein tyrosine kinase activity	0.492602	0.158126	0.515055	0.105395	1	0.204199	0
GO:0003810	protein-glutamine gamma-glutamyltransferase activity	1	0.951702	1	0.949052	0.276935	0.852372	0
GO:0017076	purine nucleotide binding	0.0678721	0.140099	0.0870294	0.233526	0.788776	0.415645	0
GO:0032555	purine ribonucleotide binding	0.185915	0.279308	0.215984	0.372714	0.731122	0.574601	0
GO:0016462	pyrophosphatase activity	0.717327	0.920223	0.428672	0.686616	0.96793	0.948124	0
GO:0005088	Ras guanyl-nucleotide exchange factor activity	0.672691	0.549983	0.507746	0.409687	1	0.328311	0
GO:0005089	Rho guanyl-nucleotide exchange factor activity	0.672691	0.549983	0.507746	0.409687	1	0.328311	0
GO:0032553	ribonucleotide binding	0.185915	0.279308	0.215984	0.372714	0.731122	0.574601	0
GO:0003723	RNA binding	0.607144	0.587384	0.978441	0.765488	0.863601	0.706437	0
GO:0003702	RNA polymerase II transcription factor activity	0.975155	0.643077	0.442295	0.62921	0.88877	0.580583	0
GO:0016909	SAP kinase activity	1	0.143367	1	0.113864	0.276935	0.100984	0
GO:0015291	secondary active transmembrane transporter activity	1	0.828152	0.357479	0.811673	1	0.801127	0
GO:0043565	sequence-specific DNA binding	0.996023	0.537045	1	0.488941	0.336317	0.11906	0
GO:0004867	serine-type endopeptidase inhibitor activity	1	0.775497	1	0.726862	0.315093	0.232481	0
GO:0005048	signal sequence binding	0.566921	0.659816	1	0.604293	1	0.577807	0
GO:0003697	single-stranded DNA binding	1	0.998446	1	0.998446	1	0.998446	0
GO:0019787	small conjugating protein ligase activity	0.715511	0.411759	1	0.630442	0.385566	0.557598	0
GO:0031267	small GTPase binding	0.501937	0.485191	0.0597248	0.0706032	1	0.682958	0
GO:0005083	small GTPase regulator activity	0.859162	0.738799	0.711721	0.546259	1	0.425444	0
GO:0016566	specific transcriptional repressor activity	0.501937	0.688658	0.0597248	0.151261	1	0.96093	0
GO:0005496	steroid binding	1	0.182043	1	0.131104	1	0.104704	0
GO:0003707	steroid hormone receptor activity	1	0.691185	1	0.638721	0.276935	0.196161	0
GO:0035258	steroid hormone receptor binding	1	0.594244	1	0.476714	0.35127	0.402802	0
GO:0005200	structural constituent of cytoskeleton	0.232639	0.199356	0.301959	0.295884	0.505803	0.470166	0
GO:0043566	structure-specific DNA binding	0.939695	0.997392	1	0.997392	1	0.997392	0
GO:0046906	tetrapyrrole binding	0.129665	0.297241	0.58802	0.247663	1	0.227191	0
GO:0004298	threonine endopeptidase activity	0.859162	0.259992	0.711721	0.232395	1	0.224506	0
GO:0016563	transcription activator activity	0.968324	0.876683	0.776379	0.726812	0.844449	0.878259	0
GO:0003713	transcription coactivator activity	0.968319	0.96136	0.637874	0.719354	0.604343	0.870698	0
GO:0003712	transcription cofactor activity	0.96513	0.954962	0.607826	0.57366	0.481436	0.867776	0
GO:0003714	transcription corepressor activity	0.380248	0.316431	0.58802	0.554983	0.418079	0.842456	0
GO:0003711	transcription elongation regulator activity	1	0.915462	1	0.909936	0.315093	0.883133	0
GO:0003700	transcription factor activity	0.822774	0.996625	0.617481	0.892528	0.487389	0.979571	0
GO:0008134	transcription factor binding	0.880906	0.956055	0.186216	0.50739	0.688126	0.93761	0
GO:0030528	transcription regulator activity	0.9347	0.989904	0.57224	0.914626	0.435724	0.982502	0
GO:0016564	transcription repressor activity	0.621832	0.981664	0.331022	0.762036	0.729601	0.984845	0
GO:0016746	transferase activity, transferring acyl groups	0.954597	0.831812	0.282808	0.823228	0.698128	0.78753	0
GO:0016755	transferase activity, transferring amino-acyl groups	1	0.951702	1	0.949052	0.276935	0.852372	0
GO:0016747	transferase activity, transferring groups other than amino-acyl groups	0.954597	0.831812	0.282808	0.823228	0.698128	0.78753	0
GO:0003746	translation elongation factor activity	1	0.491776	1	0.398393	1	0.332395	0
GO:0019199	transmembrane receptor protein kinase activity	0.501937	0.0804503	1	0.0616413	1	0.0524051	0
GO:0015631	tubulin binding	0.566921	0.830044	1	0.719509	0.276935	0.622843	0
GO:0005164	tumor necrosis factor receptor binding	0.278977	0.582001	0.507746	0.894483	1	0.952151	0
GO:0032813	tumor necrosis factor receptor superfamily binding	0.278977	0.582001	0.507746	0.894483	1	0.952151	0
GO:0004842	ubiquitin-protein ligase activity	0.672691	0.291213	1	0.345885	0.35127	0.325842	0
GO:0051082	unfolded protein binding	1	0.312792	1	0.220954	0.0639048	0.0609973	0
